# Supplementary material for: Higher-Order Thinking Skills Optimizer: A Metaheuristic Algorithm Inspired by Human Behavior and Its Application in Real-World Constrained Engineering Optimization Problems
Source: Biomimetics (Basel). 2026 Mar 5;11(3):191. doi: 10.3390/biomimetics11030191 (PMC13023507; doi:10.3390/biomimetics11030191)
Supplement: Supplementary file 1 [file biomimetics-11-00191-s001.zip › Table S1.xlsx]

## Sheet: CEC-2017(Dim=30)
Function		HTSO	DE	LSHADE	LSHADE_SPACMA	LSHADE_cnEpSin	MELGWO	PPSO	WOA	SSA	HO	GJO	DBO	SBOA	BKA	FTTA	SCSO	AO	SO	AVOA	GTO	RIME	SCA
F1	Mean	3576.26	2.65533e+07	9.34953e+07	6235.73	13380.6	2.08897e+09	4.44368e+07	5.20312e+09	5489.25	1.07655e+09	1.2672e+10	2.29954e+08	19468.1	6.19166e+09	760860	8.63798e+09	2.92698e+09	1.35148e+07	1.76114e+06	281861	4.02935e+06	21075304427
	Std	2921.8	6.18663e+07	4.70843e+07	6456.65	16422.8	2.36659e+09	2.15337e+08	1.59499e+09	5900.91	5.04354e+08	3.7957e+09	1.35093e+08	14143.7	3.58392e+09	1.38171e+06	3.58713e+09	9.63223e+08	3.07277e+07	7.02404e+06	308676	1.59202e+06	3450220416
	Best	186.087	1.1467e+06	3.28021e+07	107.481	437.015	6.51652e+07	48540	3.215e+09	201.75	2.94115e+08	6.01358e+09	468554	1751.35	5.5238e+08	9474.03	1.39875e+09	1.11946e+09	1.79651e+06	8327.07	14268	1.69334e+06	15616171443
	Worst	10908.8	2.85036e+08	2.68407e+08	22203.8	77484.3	1.20211e+10	1.18386e+09	1.07113e+10	20963.6	2.18088e+09	2.1358e+10	5.15562e+08	62681	1.6716e+10	5.19491e+06	1.58999e+10	5.40901e+09	1.69777e+08	3.87514e+07	1.45623e+06	8.63046e+06	31587922094
F3	Mean	5887.82	76421.6	53795.1	29904.5	25179	43552.7	87449.6	285283	47174.6	60315.2	58827	85680.7	25710.3	28751.5	42264.3	59986	65679.8	70689.4	57108.5	14771.1	44957.7	84746.5
	Std	2958.02	17052.4	32696.4	40795.3	16719.3	10176.5	21099.4	82986.8	7807.63	8289.58	8842.48	9259.87	6963.44	7838.54	9280.53	11121.3	8004.41	9519.11	9621.45	6994.36	12917.9	19010.3
	Best	1570.45	45210.7	17910.1	5544.77	7508.98	22826.9	43876.5	158568	32862.2	46522.1	40914.5	63169.2	16125.4	15111.1	25425.7	36975.9	46431.3	50060.7	30029.4	2954.08	20839.9	50855.7
	Worst	12306.5	109174	125016	143582	66772.7	62080.9	140323	466490	60991.2	77365.3	71691.4	103615	40705.3	43790.6	65875.3	82428.7	78305.3	87341	71689.8	29072.6	71285.8	140658
F4	Mean	500.057	525.511	548.329	493.505	497.599	638.054	536.775	1354.02	496.691	753.377	1238.25	654.714	508.692	1112.44	520.225	1119.77	1061.73	566.211	540.874	521.282	524.937	2943.46
	Std	18.7121	20.453	19.6227	27.3595	25.8706	102.682	28.4111	445.604	21.2318	113.272	430.13	129.597	20.2139	702.149	33.7485	581.543	287.339	48.3654	34.1792	23.5078	29.7672	759.348
	Best	469.807	479.009	521.842	404.298	401.394	522.718	489.658	883.341	464.497	560.302	746.119	497.778	473.234	543.066	474.873	630.591	650.062	501.388	479.903	476.301	480.837	1711.28
	Worst	554.903	570.409	601.42	527.406	527.272	931.707	636.88	2900.01	526.332	1013.31	2718.22	1025.19	553.711	3677.06	610.208	3401.08	1717.7	704.233	637.422	568.204	630.771	4552.36
F5	Mean	545.557	723.565	702.962	563.048	558.732	666.645	557.017	837.855	753.027	743.601	730.123	736.313	586.514	722.736	615.244	759.398	719.74	602.937	717.247	683.948	615.737	836.643
	Std	16.0535	16.4668	18.138	14.7127	10.2552	33.8706	21.9391	57.46	40.2219	35.7023	58.3922	66.379	19.6169	36.6342	26.4935	46.59	35.1236	18.8459	52.0269	32.2437	33.8429	18.8641
	Best	524.731	686.499	666.09	540.677	540.999	607.368	521.961	684.433	658.734	678.268	635.469	611.194	555.167	652.71	576.659	666.937	654.155	570.092	618.534	610.463	553.558	796.569
	Worst	574.709	752.223	734.624	599.762	582.3	752.363	613.511	931.381	803.459	827.683	880.948	881.315	623.577	787.357	691.255	839.428	796.665	649.961	822.921	744.769	716.214	871.903
F6	Mean	602.146	601.906	610.274	601.234	604.533	642.713	604.426	683.171	648.597	662.448	640.018	650.973	602.435	661.963	607.666	661.346	652.039	618.116	656.227	646.613	613.447	662.516
	Std	1.23468	0.769121	2.21823	1.23304	3.06206	8.75026	2.31092	13.0687	11.3337	5.93624	12.0407	12.8242	2.10891	6.13378	4.27672	9.97739	7.65929	7.52222	8.52187	9.13728	8.10612	7.25381
	Best	600.512	600.797	607.315	600.123	600.723	628.049	601.193	656.7	623.407	646.232	620.983	627.246	600.228	646.748	601.517	641.938	633.911	605.09	642.837	627.917	603.359	646.116
	Worst	604.919	604.343	617.213	604.453	615.793	659.53	611.424	713.619	673.742	670.455	677.365	684.664	608.309	672.326	619.201	676.592	665.871	631.828	678.494	667.96	642.532	674.023
F7	Mean	795.99	970.416	947.417	819.008	820.533	1034.07	795.001	1309.54	1206.48	1150.35	1069.52	1018.01	849.272	1230.65	931.243	1177.92	1176.48	902.203	1175.07	1085.88	877.389	1239.71
	Std	21.438	22.7885	23.5612	25.4569	21.4011	55.0813	18.0098	66.1448	108.295	51.4443	63.4906	99.9178	38.6663	77.4548	64.4309	100.34	68.0316	46.2831	61.3338	75.2318	38.6833	64.937
	Best	759.673	911.705	886.973	772.397	788.809	924.336	758.139	1165.37	927.763	1036.05	907.508	838.256	778.672	1048.1	819.078	1006.27	1046.94	820.318	1069.52	962.254	819.156	1117.89
	Worst	834.697	1021.2	988.588	879.094	871.555	1156.06	830.165	1431.76	1351.55	1243.75	1163.22	1207.17	931.36	1365.36	1134.23	1349.68	1274.56	1007.22	1297.45	1249	978.899	1405.28
F8	Mean	839.613	1022.33	998.354	856.903	863.314	937.001	853.239	1059.59	977.908	962.49	988.821	1025.06	884.849	969.626	907.428	1007.85	985.538	903.309	972.041	942.856	916.659	1097.6
	Std	11.718	10.9343	18.6819	10.7302	13.9585	31.44	14.7949	44.6447	26.4889	22.2381	39.4314	60.1586	21.7022	23.645	24.4625	33.0762	29.8242	23.0501	25.9967	26.2526	30.7093	25.8173
	Best	815.382	998.793	969.396	834.957	838.921	868.199	826.906	964.19	916.41	913.7	919.365	916.4	851.749	930.438	846.789	936.543	941.422	861.28	919.402	886.569	865.592	1042.81
	Worst	865.134	1036.92	1035.64	878.389	902.502	988.414	879.112	1159.56	1031.15	1006.72	1065.5	1132.17	932.354	1018.68	951.361	1064.56	1047.68	951.668	1026.86	994.016	988.091	1144.39
F9	Mean	1114.82	1021.19	1230.8	1279.51	1330.31	3854.28	1231.6	11413.5	5252.85	5923.83	5382.37	6565.05	1550.19	5269.94	2746.78	6428.47	6964.22	2496.12	5717.99	4026	3299.26	9048.24
	Std	180.101	126.585	132.368	257.297	263.468	1070.46	238.659	3763.3	665.177	920.908	1261.6	1859	544.398	637.208	947.61	1012.57	1632.24	781.508	932.478	788.193	2030.44	2186.33
	Best	917.745	910.111	1022.29	941.496	955.966	2077.36	942.674	6696.13	1939.25	4262.51	3443.64	3014.12	916.704	3442.54	1636.73	4256.93	4459.54	1334.53	3647.36	2583.6	1083.11	4991.65
	Worst	1800.83	1367.09	1590.97	2013.26	1986.64	6753.45	1821.05	21189	6344.29	7333.81	8649.11	10099.4	3297.57	6244.24	5170.65	8496.57	10198.8	4342.82	8936.99	5613.68	9741.72	14093.7
F10	Mean	4915.59	8802.07	7853.83	4311.85	4388.38	5282.43	4010.7	7538.63	5031.72	5802.39	6367.44	6512.35	4379.36	5376.3	4581.42	5994.33	6516.36	3997.79	5517.35	5847.95	4436.04	8877.18
	Std	602.717	345.083	720.48	459.465	430.16	737.49	687.064	685.587	906.533	523.942	1171.89	1132.49	617.969	491.012	638.294	802.106	573.924	750.797	834.939	1213.76	670.319	465.805
	Best	3913.89	7947.6	6537.44	3315.97	3557.74	3607.03	2714.98	6040.71	3256.12	4653.4	4587.49	4864.32	3178.88	4192.75	3203.81	4258.52	5210.55	2990.3	3535.94	3285.01	3158.8	7557.47
	Worst	6454.1	9268.19	9264.56	5715.25	5385.72	6551.85	5345.42	8576.14	7150.19	6894.17	9238.39	9112.43	5690.04	6202.63	6062.43	7414.12	7644.35	6803.06	7390.48	8462.19	5749.4	9558.53
F11	Mean	1207.21	1265.01	1377.93	1265.27	1286.4	1446.38	1827.51	11483.7	1292.93	1885.7	3366.46	1888.02	1210.46	1487.48	1260.74	2758.57	3953.78	1434.66	1318.16	1259.02	1358.94	4164.63
	Std	40.9143	27.3775	55.2783	53.3968	55.3091	236.442	838.862	5136.3	81.8288	267.829	1666.36	575.8	34.7799	144.685	46.1751	1177.32	1408.49	102.707	71.6885	55.0037	49.952	1064.28
	Best	1127.75	1207.74	1286.08	1162.63	1174.89	1227.16	1235.55	4196.07	1168.96	1438.69	1680.14	1365.99	1142.53	1271.44	1194.88	1483.29	1880.8	1303.02	1190.68	1182.92	1260.26	2703.84
	Worst	1279.64	1315.34	1542.39	1404.1	1432.67	2459.14	5815.09	25298.1	1470.22	2518.5	8154.4	3806.59	1281.62	2048.89	1374.34	6431.69	6837.29	1672.02	1489.54	1448.29	1481.5	6910.13
F12	Mean	131310	968764	6.87058e+06	335768	458807	4.68658e+07	3.80768e+06	5.20473e+08	1.31623e+06	1.53429e+08	9.36198e+08	7.11561e+07	1.56195e+06	7.76244e+07	910507	3.27001e+08	3.47434e+08	3.41866e+06	1.43623e+07	1.6208e+06	1.87103e+07	2601376457
	Std	120562	945929	3.39664e+06	394574	629336	7.63741e+07	2.4987e+06	3.64626e+08	908260	9.90377e+07	9.49334e+08	1.06875e+08	1.05599e+06	8.88454e+07	825882	5.32287e+08	3.41275e+08	3.30822e+06	1.16716e+07	1.40693e+06	1.92567e+07	7.54009e+08
	Best	8957.32	95528.2	2.47448e+06	16567.6	36033.8	1.24724e+06	254126	4.96726e+07	117066	1.54089e+07	1.5294e+08	1.97015e+06	279742	3.27346e+06	75154.4	1.52584e+07	2.45481e+07	103511	1.54357e+06	58373.4	1.90466e+06	1472842826
	Worst	570248	3.57581e+06	1.68561e+07	2.0388e+06	3.04405e+06	4.0479e+08	1.07582e+07	1.67513e+09	3.33363e+06	3.25777e+08	4.37775e+09	4.72382e+08	4.16533e+06	3.48966e+08	3.46452e+06	2.4212e+09	1.46472e+09	1.28477e+07	4.71017e+07	5.94005e+06	7.88357e+07	4485230926
F13	Mean	7238.96	18349.9	614723	15733.8	17158	89791.6	22367.3	1.17681e+07	18565.7	140594	4.22908e+08	2.12547e+07	24825	192564	45052.3	8.02359e+07	1.6109e+07	40889.8	99569.1	23095.2	138568	1099232930
	Std	4392.94	12417.4	592745	12510.2	14038.8	65880.7	14909.7	1.17173e+07	17191.1	84585.6	7.80525e+08	4.46006e+07	24035.1	104754	159227	1.71242e+08	1.7792e+07	29180	63866.1	22787.8	168639	4.3892e+08
	Best	2470.75	4250.21	35879	1992.94	5175.58	17959.4	4187.01	1.33122e+06	2210.66	40782.8	411197	36721.8	2094.46	50022.7	1658.99	55670.4	664867	8107.34	29076.2	2672.83	12836.4	4.00075e+08
	Worst	21294.8	54369.1	2.51523e+06	44823.5	70465.8	258986	66082.7	4.7717e+07	77340.3	451379	3.04129e+09	2.07142e+08	67228.4	536343	883970	7.36029e+08	7.16848e+07	118391	300410	79183.3	849684	2494138780
F14	Mean	1533.95	4760.73	2335.93	1659.14	1622.52	178885	500817	2.31766e+06	51660.3	516195	958841	239260	36352.1	9387.3	62598	741334	1.34944e+06	71855.9	881370	5590.63	101985	741554
	Std	33.7034	9559.3	648.53	345.051	71.9989	250255	412691	2.41957e+06	40506.1	555052	1.19694e+06	265467	41083.6	11433.4	59225.4	988622	1.32641e+06	77395.4	1.13792e+06	4093.25	66731.4	525229
	Best	1472.09	1486.57	1656.26	1489.94	1473.12	4304.22	12439.5	16163.1	11293	40822	33877.3	29918.6	2565.78	1685.85	3977.78	3539.31	30403.4	5339.73	90700.9	1527.23	12018.1	133404
	Worst	1609.46	48615.2	4653.91	3459.83	1790.54	1.10778e+06	1.68918e+06	9.88441e+06	163679	2.02783e+06	4.51434e+06	1.34952e+06	164271	49257.6	270962	3.6575e+06	6.62177e+06	396027	5.51942e+06	16397.4	309671	2.47703e+06
F15	Mean	2129.76	3056.59	53291.1	2472.16	3101.14	25265.9	7334.79	1.2516e+07	16377.4	41411.6	6.56559e+06	234093	14965.8	41264.3	11667.8	5.03307e+06	671404	13194.2	47688.3	5611.03	22709.9	6.39204e+07
	Std	292.879	2435.45	39889.1	784.131	1595.23	17624.7	6804.1	2.28343e+07	14597	33903.6	2.05264e+07	861202	15863.8	28612	11886.4	1.16942e+07	1.51825e+06	10301.6	31971.6	4220.76	14979.1	5.19701e+07
	Best	1746.74	1694.68	12076.8	1777.77	2026.04	5480.22	2062.7	274667	2255.71	9152.64	45193.7	6371.82	1541.02	5635.03	1624.09	23754	70854.7	2878.11	12785.2	1766.85	3521.85	6.73074e+06
	Worst	3050.88	12141.2	224068	5329.16	10039.4	69040.3	30549.4	1.0985e+08	56318.2	159845	1.12941e+08	4.78153e+06	59893.5	117667	42896.9	4.27149e+07	7.16516e+06	44186.5	151834	20211.6	49590.2	1.69254e+08
F16	Mean	2392.86	3485.61	3452.37	2544.64	2290.09	3005.79	2553.82	4215.37	2867.93	3611.1	3224.13	3408.38	2344.02	3037.46	2664.28	3508.93	3356.33	2607.23	3150.03	2873.06	2790.53	4170.06
	Std	274.17	194.924	209.455	277.951	227.069	312.022	302.393	583.386	383.431	570.575	428.814	408.509	229.182	363.553	331.692	373.937	343.144	289.404	440.833	327.623	356.808	283.755
	Best	1924.73	3036.96	2930.36	1888.81	1742.34	2357.34	1992.93	3118.43	2077.26	2838.87	2352.29	2827.29	1827.11	2444.53	1908.1	2421.72	2757.09	2073.08	2273.5	2124.57	2147.75	3373.79
	Worst	2930.18	3783.11	3930.02	2970.91	2699.83	3614.54	3072.46	5616.95	3904.86	4837.31	4052.89	4293.58	2842.22	3880.5	3213.35	4422.14	4180.27	3286.53	4240.34	3526.3	3492.82	4676.67
F17	Mean	1929.68	2219.99	2378.92	1976.71	1928.18	2347.61	2060.55	2765.8	2518.34	2517.72	2326.67	2681.04	1960.37	2367.7	2244.71	2475.1	2402.8	2263.28	2521.14	2311.14	2219.54	2833.23
	Std	123.756	206.993	171.322	125.916	96.1105	244.088	205.661	351.225	269.445	242.76	317.882	272.894	140.447	215.816	220.706	237.049	207.381	139.547	226.119	266.39	223.056	132.215
	Best	1779.61	1836.12	2073.8	1798.07	1793.87	1847.83	1741.93	2058.96	1891.94	1993.29	1812.32	2191.02	1753.09	1871.53	1840.34	2026.03	1955.06	1986.4	2061.3	1914.43	1856.33	2482.77
	Worst	2150.46	2521.08	2697.56	2331.23	2184.42	2781.96	2500.66	3638.91	3180.43	2970.44	3243.01	3331.74	2253.11	2841.3	2634.3	3008.96	2820.92	2510.69	3008.04	2833.39	2771.16	2977.14
F18	Mean	2870.68	90460.8	74899.7	107169	45858.6	903678	1.01566e+06	1.70886e+07	805562	982432	2.50282e+06	3.30108e+06	465976	125169	436773	4.80241e+06	4.50459e+06	1.21772e+06	2.62135e+06	101807	1.7381e+06	1.28989e+07
	Std	1379.94	104973	28169.7	249433	22128.9	795971	1.01085e+06	2.41431e+07	864645	886401	2.17774e+06	5.88245e+06	323402	84917.3	518815	6.42518e+06	3.32204e+06	1.42857e+06	3.54875e+06	87809.1	1.72381e+06	8.14944e+06
	Best	2034.79	16997.6	33412.4	8661.9	11366.2	96478.7	83645.7	528826	76242.3	111222	169787	40649.2	59360.3	16259.8	60849.7	223880	278017	105658	142526	21246.7	96189.6	4.27064e+06
	Worst	9748.09	503999	156009	1.26262e+06	99306	3.25914e+06	3.78222e+06	1.3785e+08	3.86116e+06	4.23819e+06	8.71951e+06	2.40469e+07	1.70614e+06	300477	2.27698e+06	3.19407e+07	1.33379e+07	6.26537e+06	1.77704e+07	394321	7.33705e+06	3.42159e+07
F19	Mean	2072.41	6033.64	57998.2	2775.78	2236.47	97169.9	5796.39	2.36032e+07	8940.86	1.91512e+06	4.53568e+07	2.52588e+06	9167.8	258142	11784.6	6.86983e+06	3.63902e+06	19848.8	148662	11667.3	15597.6	9.67934e+07
	Std	103.097	5996.22	37290.3	2360.75	168.248	140916	3621.88	1.96363e+07	13693.7	1.59546e+06	9.89878e+07	3.6445e+06	8957.98	318857	12413.3	2.27685e+07	3.71871e+06	23756	188315	10132.3	13245.3	6.02523e+07
	Best	1955.51	1994.48	6508.8	1982.76	2009.66	3093.21	2017.38	4.78695e+06	2065.86	28474.4	119508	31157.4	2125.25	10163.5	1949.05	12964.3	180855	2130.41	3265.05	1999.36	2547.49	1.15061e+07
	Worst	2452.86	22497.1	140557	15063.3	2710.58	529859	16596.7	8.59129e+07	56199	5.70065e+06	3.37517e+08	1.56579e+07	50200.1	1.53436e+06	54426.3	1.26063e+08	1.63091e+07	104975	779904	38731.9	52788.9	2.83986e+08
F20	Mean	2305.01	2690.05	2763.36	2394.5	2307.45	2587.87	2399.92	2874.91	2732.52	2599.62	2689.25	2747.46	2309.74	2566.89	2495.74	2724.02	2684.29	2445.47	2853.24	2606.05	2547.19	2909.33
	Std	139.8	236.944	126.603	125.158	93.8328	186.342	146.053	185.958	182.189	126.28	275.538	191.19	193.738	138.447	228.831	203.804	163.468	188.056	217.866	171.757	158.479	143.913
	Best	2065.4	2111.08	2493.16	2108.76	2097.96	2251.56	2197.63	2564.31	2389.25	2266.96	2325.3	2254.04	2058.85	2279.95	2100.75	2356.91	2394.52	2065.1	2322.48	2238.68	2194.93	2681.61
	Worst	2543.03	3235.42	3028.72	2613.91	2442.82	2896.71	2744.66	3251.81	3286.13	2801.76	3409.11	3079.54	2833.95	2855.01	2955.16	3196.11	3038.78	2739.39	3231.26	2862.61	2834.51	3297.43
F21	Mean	2341.05	2517.48	2491.14	2361.52	2364.28	2451.99	2354.38	2646.2	2501.76	2539.82	2500.36	2556.45	2372.25	2527.01	2417.36	2530.13	2494.19	2397.5	2536.01	2459.18	2424.1	2607.25
	Std	10.6329	14.9756	17.3568	11.5545	12.4241	31.663	13.5964	56.581	62.4857	44.4725	40.1429	48.9844	19.6735	39.9069	28.3554	39.6249	40.494	19.804	60.6937	38.0336	29.6042	28.2686
	Best	2324.1	2490	2462.43	2340.99	2331.01	2374.93	2321.01	2550.38	2412.68	2470.79	2437.08	2448.78	2343.78	2465.27	2354.23	2458.71	2422.85	2361.77	2413.34	2402.73	2371.43	2565.02
	Worst	2363.27	2540.58	2517.29	2387.87	2392.73	2515.9	2379.17	2767.5	2655.39	2663.55	2587.95	2645.39	2422.46	2619.21	2496.42	2639.84	2570.46	2443.72	2691.47	2535.34	2499.97	2686.42
F22	Mean	5293.5	2586.93	2433.33	2303.36	2574.85	4233.79	2581.34	7692.13	6269.52	4986.13	6735.66	5276.22	2582.52	5607.43	4853.37	5069.53	3385.82	4203.35	6096.35	2647.03	5259.4	10137.3
	Std	1775.21	1377.65	46.732	7.75564	983.51	1863.29	876.155	1980.96	1723.14	2148.84	2383.26	2306	1065.55	1802	2062.54	1849.82	1518.24	1743.18	2216.97	1292.05	1707.2	1149.01
	Best	2300.27	2316.42	2381.15	2300.06	2300.08	2345.16	2304.49	2927.87	2300.03	2452.31	2730.07	2356.24	2300.42	2585.68	2301.89	2894.72	2632.99	2334.27	2301.12	2302.35	2314.85	4329.98
	Worst	8186.67	9879.54	2580.12	2342.57	6306.52	7626.43	6095.59	10024.3	8262.24	8165.06	11084.5	8346.54	6521.41	8060.7	7429.4	8282.76	9890.69	7451.33	8365.08	7929.6	7572.41	10869.4
F23	Mean	2698.4	2863.05	2860.86	2717.71	2731.59	2842.91	2745.97	3134.45	2914.31	3048.04	2897.55	3000.65	2729.71	3105.49	2785.48	2945.77	2931.02	2805.65	2987.11	2874.32	2789.23	3088.44
	Std	17.013	23.8281	17.5333	15.1459	22.0209	49.6826	32.3039	107.876	73.508	90.8416	52.3593	74.991	21.0416	123.418	35.6073	68.848	50.0887	39.6084	86.7702	69.6023	38.2435	38.0153
	Best	2671.46	2804.45	2808.91	2690.89	2706.79	2752.56	2700.37	2952.02	2767.12	2922.28	2770.59	2828.83	2685.36	2934.78	2718.34	2805.63	2839.84	2744.36	2873.78	2754.54	2700.45	3020.49
	Worst	2736.35	2916.76	2891.02	2744.44	2810.74	2977.17	2820.84	3406.77	3115.96	3326.27	3018.28	3136.74	2777.23	3343.65	2872.95	3104.73	3011.96	2916.49	3202.34	3025.22	2865.22	3165.84
F24	Mean	2872.49	3038.82	3018.92	2889.9	2905.25	2966.91	2903.88	3234.61	3082.57	3242.33	3108.14	3191.17	2900.9	3247.99	2954.95	3104.25	3062.99	2957.47	3142.55	3041	2954.18	3255.2
	Std	15.8177	17.5385	20.073	20.3857	34.7074	37.9194	24.1534	81.5357	92.5995	112.767	93.3893	88.0405	25.2041	107.441	36.3116	68.2946	44.2683	37.39	88.4803	81.9213	43.1214	45.4492
	Best	2844.42	2990.09	2965.03	2852.61	2855.52	2901.98	2854.65	3070.46	2953.76	3037.21	2967.04	3058.81	2864.75	3069.95	2887.8	2998.9	2994.86	2890.38	3006.68	2911.45	2875.53	3146.92
	Worst	2908.41	3066.1	3055.78	2932.97	3002.8	3049.06	2965.05	3407.78	3340.32	3524.02	3350.6	3368.3	2953.37	3488.05	3059.13	3288.6	3158.97	3033.51	3363.52	3320.58	3042.4	3353.36
F25	Mean	2889.89	2913.74	2927.67	2891.56	2897.55	2999.7	2944.9	3219.13	2896.7	3054.56	3201.82	2973.12	2905.67	3115.18	2901.37	3158.48	3082.75	2943.34	2939.44	2917.79	2922.2	3652.38
	Std	5.70642	16.7495	12.2753	9.02118	18.1949	51.2963	37.192	79.9483	15.4604	34.2141	105.934	47.9184	20.0809	100.983	14.9146	140.377	52.0443	26.1088	28.9659	19.9391	27.6361	268.069
	Best	2883.57	2888.16	2899.3	2883.79	2883.63	2905.29	2891.09	3095.36	2883.58	2986.21	3028.23	2903.96	2883.8	2970.91	2883.75	2964.66	2986.52	2892.78	2896.22	2886.75	2889.63	3222.09
	Worst	2907.26	2946.23	2950.5	2925.91	2958.74	3131.34	3033.16	3440.71	2942.11	3140.27	3509.23	3132.44	2958.59	3320.72	2945.33	3470.62	3185.5	3002.64	2992.33	2954.66	3006.94	4200.97
F26	Mean	4206.69	5752.04	5635.44	4453.9	4228.36	6028.9	4829.64	8663.47	6054.23	7182.14	6258.54	7154.1	4125.36	7825.71	5387.04	6703	5694.5	5625.55	6548.81	5551.97	5098.98	7740
	Std	194.238	309.184	238.067	417.02	696.69	760.243	509.261	1083.17	1639.08	1385.59	577.435	735.057	729.158	1250.92	900.712	1217.99	1325	584.241	1527.28	1552.42	428.769	526.89
	Best	3946.1	4681.43	4950.92	2800.04	2811.63	4332.35	3028.7	6806.7	2900.29	3905.33	5111.72	5333.81	2800.95	4388.65	2941.73	4154.92	3919.83	4755.06	2826.28	2807.18	4349.06	6808.65
	Worst	4643.48	6202.3	6093.85	5240.42	5476.98	7541.77	5878.94	11375.1	8480.29	9552.59	7192.89	8543.89	5276.07	9548.15	7093.85	8800.55	8413.41	6728.98	10088.1	7778.36	6084.1	9064.16
F27	Mean	3212.89	3222.2	3252.62	3239.91	3247.53	3299.59	3271.32	3501.58	3273.24	3433.54	3385.28	3326.68	3221.26	3448.58	3249.86	3415.34	3344.61	3309.62	3293.68	3333.64	3246.1	3563.43
	Std	8.91944	13.4458	12.5716	19.8196	29.5367	45.392	29.3647	168.598	41.9343	122.573	74.3292	57.5699	12.0512	163.541	21.8045	82.5168	46.0908	36.8565	33.9342	98.8145	22.7183	91.4419
	Best	3199.31	3192.86	3232.09	3215.79	3211.13	3240.11	3230.27	3322.47	3219.04	3274.95	3254.81	3242.12	3193.92	3274.53	3214.15	3285.73	3277.61	3236.52	3239.66	3226.9	3213.34	3421.15
	Worst	3230.88	3248.89	3288.35	3288.24	3342.58	3448.16	3378.05	4113.25	3371.78	3864.91	3619.79	3502.57	3250.79	4023.22	3307.22	3635.73	3477.19	3395.65	3367.02	3577.98	3307.65	3817.77
F28	Mean	3245.99	3272.5	3321.08	3229.42	3248.37	3448.95	3329.03	4024.08	3231.37	3461.24	3981.92	3559.34	3255.43	3691.42	3249.37	3702.21	3710.41	3371.59	3314.32	3281.15	3291.09	4641.44
	Std	23.3073	20.3182	13.9026	23.0678	33.1351	80.0044	46.8635	346.805	22.9298	94.9514	379.287	470.473	44.8868	254.236	31.2488	238.57	132.576	60.7287	34.4628	26.7245	37.8021	446.254
	Best	3204.45	3235.94	3291.34	3195.53	3201.19	3328.65	3278.58	3640.34	3194	3314.11	3537.56	3301.83	3203.61	3384.48	3209.09	3400.35	3463.78	3291.02	3261.61	3227.95	3236.63	3890.65
	Worst	3293.34	3310.95	3343.5	3279.23	3352.98	3584.67	3471.78	4858.68	3269	3781.2	4899.88	5332.9	3434.67	4477.89	3353.08	4237.41	3971.18	3510.64	3404.17	3372.68	3385.36	5971.61
F29	Mean	3603.73	4237.09	4226.65	3541.13	3689.85	4335.6	3866.21	5335.55	4113.96	5003.68	4345.49	4524.12	3644.34	4624.82	3857.77	4704.72	4594.47	4081.79	4428.17	4317.63	4052.99	5214
	Std	146.174	237.167	225.133	135.438	145.897	273.783	231.367	640.51	215.3	457.999	316.951	387.82	175.674	337.847	175.49	385.58	318.224	236.615	273.595	276.188	213.904	310.352
	Best	3350.71	3639.05	3825.34	3360.29	3446.86	3874.58	3485.43	4468.82	3659.73	4281.4	3775.14	3736.78	3380.27	4065.93	3385.09	3848.84	3894.93	3516.29	3851.8	3829.74	3657.84	4756.32
	Worst	3982.2	4631.42	4685.07	3900.34	4054.95	4923.18	4549.16	6886.34	4634.3	5942.55	5059.58	5366.54	4028.35	5325.88	4128.26	5378.91	5095.24	4585.35	4890.81	4942.1	4648.78	5975.05
F30	Mean	14858.4	27998.6	551107	20802.5	24300.6	3.59118e+06	78628.6	8.30405e+07	18992.7	2.05419e+07	3.56771e+07	1.06487e+07	32294.5	3.37505e+06	13751.3	1.99231e+07	3.11634e+07	177035	2.3352e+06	56070.2	555973	2.03538e+08
	Std	7002.76	16404.7	384191	11678.1	12403.2	3.13268e+06	109731	6.47253e+07	10315	1.72023e+07	2.69e+07	2.53929e+07	53102.9	3.61029e+06	10323.7	1.51231e+07	3.68176e+07	153418	1.89132e+06	207314	360349	7.31421e+07
	Best	7073.19	11233.3	86761.4	7961.74	8477.68	291965	7854.3	6.14801e+06	6634.23	2.10071e+06	3.42571e+06	11711.3	8171.95	512262	6764.36	1.70754e+06	7.46201e+06	24292.7	77125.8	8217.52	75212.6	7.99254e+07
	Worst	37761.3	81408.1	1.59828e+06	61333.2	70622.5	1.17123e+07	596698	2.59261e+08	56656.4	7.81431e+07	1.06583e+08	1.36276e+08	300218	1.59261e+07	62028.1	4.88693e+07	1.70804e+08	660589	8.1162e+06	1.15257e+06	1.35132e+06	3.50967e+08
(W|T|L)			(26|0|3)	(28|0|1)	(23|0|6)	(24|0|5)	(28|0|1)	(26|0|3)	(29|0|0)	(27|0|2)	(28|0|1)	(29|0|0)	(28|0|1）	(25|0|4)	(29|0|0)	(26|0|3)	(28|0|1）	(28|0|1）	(27|0|2)	(29|0|0)	(28|0|1）	(27|0|2)	(29|0|0)

## Sheet: CEC-2017(Dim=50)
Function		HTSO	DE	LSHADE	LSHADE_SPACMA	LSHADE_cnEpSin	MELGWO	PPSO	WOA	SSA	HO	GJO	DBO	SBOA	BKA	FTTA	SCSO	AO	SO	AVOA	GTO	RIME	SCA
F1	Mean	4.29289e+06	1.4944e+09	3.00442e+09	1.17145e+07	1.11983e+07	1.35189e+10	8.45754e+08	2.18723e+10	1.29654e+06	1.1163e+10	3.73974e+10	1.01831e+10	2.4021e+07	3.61653e+10	5.36719e+07	2.89434e+10	1.9886e+10	7.34886e+08	4.0619e+08	1.81609e+08	4.35496e+07	6.57762e+10
	Std	2.64393e+06	1.11556e+09	5.71192e+08	1.16127e+07	8.14293e+06	5.00262e+09	7.14502e+08	4.71765e+09	692816	2.62192e+09	7.15833e+09	1.7358e+10	2.57494e+07	8.87698e+09	5.97042e+07	9.49701e+09	3.0899e+09	3.16396e+08	4.80717e+08	1.04885e+08	1.47369e+07	6.67804e+09
	Best	725783	3.54155e+08	2.03744e+09	1.62727e+06	1.33237e+06	4.19096e+09	1.67911e+08	1.25357e+10	327198	6.58246e+09	2.22195e+10	1.00889e+09	3.27306e+06	1.87416e+10	7.31015e+06	1.51691e+10	1.53279e+10	2.88555e+08	1.33019e+07	1.45269e+07	2.20902e+07	5.59585e+10
	Worst	1.28339e+07	5.42051e+09	4.391e+09	5.59298e+07	4.00593e+07	2.3547e+10	2.8836e+09	3.19118e+10	3.28812e+06	1.65637e+10	5.39335e+10	7.37381e+10	1.09296e+08	5.36154e+10	3.14621e+08	5.09503e+10	2.58361e+10	1.5466e+09	2.20951e+09	4.30488e+08	8.77017e+07	8.457e+10
F3	Mean	51009.2	254579	207591	180914	104247	129522	206058	325138	246942	135080	144991	251144	105192	84002.7	199555	129265	288364	159475	201200	78080.7	198738	211063
	Std	11932	41329.7	69603.1	100442	45551.9	19271.2	37134.2	118596	44335.3	13281.6	16919.5	56086.4	19928.6	15302.6	45205	18267.7	54997.7	15804.4	43072.2	11974.8	41877.5	43102.4
	Best	27835.6	173967	90098.4	43323.9	47021.4	95431.3	143328	177036	175908	106670	102884	137747	63006.7	46654.2	92848.1	101885	196176	120806	142212	52792.9	106833	153343
	Worst	80235.5	315616	329264	323259	222595	170151	300072	639497	334273	159363	181768	431288	149330	113744	284986	167964	403326	186197	297838	107711	283638	366881
F4	Mean	600.897	792.85	1105.44	633.642	631.512	2107.65	816.103	4827.07	592.404	2416.37	5959.59	1210.87	638.346	5233.66	637.7	4192.1	3395.19	860.532	797.396	720.455	694.889	12704.1
	Std	36.456	89.4098	129.056	57.2613	57.019	1106.03	112.584	1400.24	47.5472	566.922	1936.62	290.789	58.5878	1948.84	58.5364	1881.47	1069.39	105.001	116.436	91.7947	70.5537	2729.6
	Best	528.028	592.616	872.674	520.516	467.031	1035.45	659.296	2656.63	482.242	1776.49	3155.83	866.384	529.357	1678.89	529.349	1111.8	1727.45	689.553	611.599	569.245	586.886	8861.03
	Worst	668.343	974.409	1374.36	758.295	698.075	5368.57	1142.46	7926.07	676.359	3784.69	10265.4	1858.97	768.317	9216.89	771.366	7357.54	6496.88	1117.94	1151.01	1066.04	882.728	19280.4
F5	Mean	607.908	953.754	944.896	697.921	690.078	833.848	644.847	1101.42	871.794	891.602	928.199	970.048	703.238	904.264	762.524	955.769	948.189	714.859	868.062	839.774	750.399	1127.3
	Std	19.8786	22.8223	22.9386	31.8243	29.6104	38.1695	27.9119	71.6902	27.5065	24.6847	61.3233	112.522	36.8395	42.4187	51.0931	53.6918	36.718	32.9323	40.768	45.456	44.5168	34.3026
	Best	569.801	899.16	890.183	613.421	644.395	724.525	589.838	1017.27	798.5	837.982	841.514	786.369	598.575	767.07	689.361	809.229	858.269	655.25	771.917	740.985	659.546	1010.42
	Worst	637.46	995.687	978.035	772.317	754.314	886.511	699.817	1357.66	912.911	939.47	1059.29	1172.76	759.592	1009.28	869.307	1071.23	1022.36	800.58	967.009	904.595	837.32	1184.26
F6	Mean	609.382	609.532	627.467	606.364	616.441	658.809	613.373	698.288	661.663	673.075	657.544	665.009	613.449	670.785	619.844	673.253	672.055	630.697	663.666	659.501	631.431	684.346
	Std	2.82235	2.19961	4.2996	3.37968	4.00227	8.81835	3.7315	11.7241	6.12701	5.62087	11.0008	12.3197	4.53316	5.08304	4.56947	5.51241	8.55514	6.22943	5.96198	6.79137	8.11568	8.22603
	Best	604.232	606.626	621.185	602.508	607.105	631.908	606.372	681.075	647.228	661.846	640.119	643.236	605.417	658.927	611.791	660.581	652.643	612.774	650.046	647.55	613.034	671.398
	Worst	617.07	614.824	644.083	612.846	623.352	676.788	621.878	724.902	669.345	685.559	688.73	695.608	623.741	681.641	630.895	689.83	686.252	644.072	672.631	672.313	644.352	705.635
F7	Mean	934.984	1271.08	1244.72	1044.19	1066.01	1426.57	987.439	1936.09	1738.03	1671.26	1443.29	1443.1	1121.64	1709.16	1228.48	1688.96	1649.55	1192.46	1629.29	1539.96	1146.93	1900.52
	Std	40.9754	29.7379	27.1282	68.8779	65.2243	122.779	56.3302	94.5455	74.4074	83.2627	109.73	149.484	68.3084	84.0871	119.037	119.598	94.0688	63.4879	89.5206	96.2576	78.4903	92.336
	Best	873.112	1223.33	1191.9	881.588	924.35	1201.32	900.143	1778.56	1499.55	1440.42	1262.93	1213.21	991.988	1520.19	1077.48	1396.22	1461.53	1100.07	1420.72	1338.77	1028.79	1699.2
	Worst	1013.67	1349.28	1302.38	1160.01	1177.91	1621.35	1110.76	2164.79	1802.42	1843.56	1693.45	1871.35	1248.97	1861.51	1641.1	1920.11	1816.87	1338.79	1757.72	1762.91	1295.21	2051.69
F8	Mean	916.438	1253.31	1248.31	994.424	1002.36	1148.01	943.914	1404.31	1194.62	1177.82	1242.85	1324.43	1005.54	1230.69	1065.83	1269.35	1271.89	1012.38	1161.06	1138.68	1056.7	1445.62
	Std	34.2556	27.3364	16.6568	23.7406	35.5941	45.8496	28.1222	102.263	40.0518	28.5201	66.5487	96.6864	34.9942	42.093	48.7222	56.2471	46.5169	33.4134	46.4385	42.3257	45.6168	35.2111
	Best	841.731	1159.03	1215.92	952.096	938.862	1054.47	892.308	1275.29	1097.54	1134.41	1141.58	1098.82	910.39	1140.92	990.778	1173.37	1182.46	956.183	1060.5	1068.14	986.484	1376.71
	Worst	1007.97	1293.34	1274.4	1049.84	1094.93	1215.39	1006.01	1736.67	1281.61	1246.23	1412.06	1491.87	1050.73	1326.9	1187.63	1398.4	1362.12	1113.69	1310.93	1234.5	1190.37	1540.36
F9	Mean	2778.05	3732.1	4816.32	3875.77	5827.26	13329.5	3609.77	35221	13370.4	19732.6	22408.2	28279.4	5933.35	16192	9575.44	20302.8	27219.7	7009.08	14277	12564.2	12440.3	32376.1
	Std	691.695	1572.12	723.622	1063.32	2823.75	3091.59	1082.33	6672.07	1108.16	2915.96	5693.7	7092.03	2051.53	1891.69	2346.51	3157.61	3338.31	2357.86	2198.13	1949.93	7200.46	5228.06
	Best	1846.92	1314.04	3776.74	2227.01	2294.06	9911.35	1560.06	22745.3	10746.8	13263.6	14250.8	13439.9	2196.72	12087.8	5622.3	13179.3	21256.9	2997.56	9396.05	8641.7	3122.18	23636.6
	Worst	4519.95	8445.12	6698.41	6892.76	14001.5	25494	7190.43	51028	16939.6	24618.2	38770.6	45497.1	10495.7	20292.7	13620.8	26093.6	35050.7	13170.5	19819	16561.5	38555.4	45997.5
F10	Mean	9221.54	15390.5	14983.5	8298.44	8011.79	8840.24	6953.31	12995.2	8707.27	9547.94	11631.8	11709.6	7617.43	9338.94	7620.7	10440.1	11189	9203.17	8767.7	9378.94	8099.85	15473.7
	Std	908.709	341.974	756.348	594.127	699.85	940.386	1004.52	1390.51	1080.58	1246.53	2104.14	2557.17	1018.35	806.564	866.356	1107.74	1119.56	2875.86	1106.71	2156.32	925.696	443.757
	Best	7526.4	14518.5	13296.3	7634.12	6864.23	7011.1	5086.67	10670.8	6837.91	7579.49	8988.26	8156.04	5438.42	7737.65	6036.33	8565.27	9514.68	5147.95	6696.42	6294.61	6675	14327.2
	Worst	10644.2	15800.7	15980.2	9636.95	9232.26	10373.9	9830.35	15746.4	11503.5	12135.7	15877.6	15698.6	9329.31	10685.3	9231.56	12895.9	13320.1	14677.4	11446.8	13897	10593.7	16154.6
F11	Mean	1377.36	2133.71	4646.59	2913.24	1651	3897.31	4568.19	8518.48	1399.71	4798.94	10879.6	4551.49	1425.14	4780.1	1442.48	8146.98	6433.25	3125.82	1854.58	1460.7	1747.05	13471.5
	Std	79.8237	787.607	1046.31	2983.86	541.62	1576.84	1809.65	2177.66	55.8231	1229.05	3300.24	2793.08	150.556	1620.09	119.996	2391.96	1401.32	913.651	215.292	103.17	128.676	3014.9
	Best	1254.22	1603.29	2758.46	1330.62	1331.47	1636.93	1877.83	5327.89	1271.71	2834.05	5420.61	2043.24	1264.68	2065.16	1267.4	4172.35	3420.37	1921.99	1428.69	1348.42	1538.6	8932.92
	Worst	1580.91	5404.4	7373.4	12575.3	4144.86	7942.34	8607.9	13098.6	1486.33	7921.85	18820.5	12958.8	1994.74	8040.51	1805.65	13347.4	10141.7	5657.77	2558.31	1707.95	1972.72	20400
F12	Mean	5.05185e+06	4.03212e+07	5.84425e+08	1.23171e+07	1.75446e+07	1.7579e+09	4.69199e+07	4.1866e+09	1.04447e+07	1.57099e+09	1.05734e+10	8.1737e+08	1.34884e+07	3.69768e+09	1.55673e+07	3.1845e+09	4.05636e+09	5.47062e+07	9.42071e+07	3.30693e+07	1.89591e+08	2.20871e+10
	Std	2.85236e+06	5.2514e+07	1.72596e+08	8.33479e+06	9.90509e+06	3.17053e+09	3.85235e+07	1.71731e+09	7.57129e+06	8.2261e+08	5.38533e+09	6.62571e+08	8.13137e+06	4.10719e+09	1.22388e+07	2.1351e+09	1.44262e+09	3.48342e+07	6.87253e+07	5.41548e+07	9.3802e+07	5.18464e+09
	Best	1.60396e+06	8.55797e+06	2.94685e+08	895123	4.20193e+06	4.74811e+07	6.13365e+06	1.82053e+09	1.34577e+06	2.75534e+08	3.70335e+09	1.89617e+08	4.20907e+06	3.54894e+08	3.9139e+06	1.92792e+08	1.39758e+09	1.57531e+07	1.75765e+07	5.62999e+06	4.29207e+07	1.32052e+10
	Worst	1.40909e+07	3.0422e+08	1.05104e+09	3.55356e+07	4.57738e+07	1.52735e+10	1.31035e+08	8.48139e+09	3.29886e+07	3.61074e+09	2.28949e+10	3.20009e+09	3.05037e+07	2.09031e+10	7.05993e+07	7.65443e+09	7.49875e+09	1.52905e+08	2.95831e+08	2.92023e+08	4.22517e+08	3.16311e+10
F13	Mean	10541.4	38058.8	1.03953e+08	14289.9	30040.9	2.03247e+08	124086	5.40093e+08	31348.1	4.16715e+06	2.71333e+09	1.08694e+08	11689.7	6.31983e+07	145889	1.4898e+09	4.9388e+08	316413	250613	40339	441452	6.42626e+09
	Std	5798.17	30009.8	5.99715e+07	5303.37	14681.6	7.85775e+08	296804	2.53822e+08	21522.5	1.07092e+07	3.25189e+09	1.88181e+08	10928.5	9.00414e+07	556249	3.39878e+09	5.23733e+08	289496	460337	28903.2	177743	2.5298e+09
	Best	3038.57	10037.8	2.4114e+07	6175.1	10883	178440	11585.1	5.88142e+07	6522.08	257187	2.489e+08	3.14267e+06	3178.39	1.04504e+06	2387.79	1.96968e+07	6.34093e+07	24296.7	21451	5957.8	130954	2.9182e+09
	Worst	25994	131727	3.13349e+08	26500.9	74005.1	4.33321e+09	1.60257e+06	1.03625e+09	79865.7	5.21744e+07	1.04265e+10	1.01071e+09	53918.4	2.89266e+08	3.06573e+06	1.66233e+10	2.18772e+09	1.44714e+06	2.45758e+06	146236	888407	1.24177e+10
F14	Mean	1787.77	171944	568425	27477.9	18173.6	1.03544e+06	2.50844e+06	6.80241e+06	434160	2.99576e+06	3.06371e+06	4.58163e+06	254383	176211	427678	2.16962e+06	5.43306e+06	568308	2.65473e+06	92258.4	761357	8.93712e+06
	Std	91.0835	297049	468712	46951.7	18047	1.08954e+06	1.70536e+06	6.19285e+06	268567	2.81671e+06	3.28122e+06	4.8972e+06	174645	136197	551430	1.72707e+06	3.66331e+06	362610	2.07877e+06	69172.2	482378	5.74647e+06
	Best	1613.96	4738.58	65056.3	1681.94	2845.59	96585.7	193882	245411	57594.7	91374.9	70454.6	67104.6	46192.1	5195.43	23027.6	208758	747986	28077.1	250671	12187.5	128405	2.26721e+06
	Worst	1934.48	1.5397e+06	1.28922e+06	240826	66680.7	5.86e+06	7.13535e+06	2.59411e+07	1.22233e+06	9.28536e+06	1.58918e+07	1.8514e+07	659878	514040	2.3436e+06	5.9283e+06	1.48152e+07	1.76733e+06	7.13075e+06	299021	2.22218e+06	2.96574e+07
F15	Mean	4727.82	11835.3	1.84145e+07	8760.15	10723	284463	13805.2	5.12152e+07	18218.7	221504	4.36168e+08	1.46437e+07	13892.9	882164	11164.3	1.83299e+08	2.55316e+07	52717.2	66390.9	21326.1	115019	1.16938e+09
	Std	1865.6	6304.75	8.04047e+06	6509.46	5477.05	850029	8906.44	4.64101e+07	8972.05	814031	5.99925e+08	3.48376e+07	6165.78	3.32538e+06	9041.57	2.90488e+08	8.95477e+07	75573.6	37255.9	10711.4	81454.5	4.00297e+08
	Best	2477.94	3291.3	6.06418e+06	2753.02	3514.04	23078.5	2738.71	3.94167e+06	4573.5	20819.7	938418	34781.5	2045.23	40929	1904.87	57797.8	895547	9476.59	15324.6	3183.52	47702	4.56774e+08
	Worst	8618.1	26280.1	3.55226e+07	36082	20833.1	4.64881e+06	33698.7	1.63452e+08	30655.2	4.52771e+06	2.17724e+09	1.55525e+08	20036.9	1.83317e+07	36010.3	1.14736e+09	4.97969e+08	437073	171158	42419.5	466867	2.06043e+09
F16	Mean	3124.73	5045.64	5461.08	3401.86	3063.09	3792.08	3211.06	6791.25	3849.79	5172.9	4199.03	4551.44	3008.44	4276.91	3536.78	4860.02	4771.28	3407.98	4200.33	3481.02	3739.48	6362.41
	Std	412.915	320.071	287.271	346.969	297.953	454.596	504.225	959.415	497.395	925.075	637.277	604.613	491.544	686.627	482.373	604.723	606.979	387.866	535.743	538.007	453.894	390.432
	Best	2426.7	4268.62	4829.76	2346.72	2421	2923.97	2333.4	4843.18	3154.57	3505.95	3302.31	3508.58	2088.58	2609.13	2557.02	3830.4	3559.21	2354.03	3254.49	2575.24	2893.36	5528.66
	Worst	3884.98	5630.52	6067.7	3963.28	3662.91	4785.16	4317.64	8326.98	4880.44	7260.54	6137.43	6218.25	4249.47	5511.54	4526.47	6864.99	5930.71	4017.83	5513.57	5152.66	4569.71	7229.51
F17	Mean	2871.93	4058.5	4492.46	3027.25	2862.3	3554.11	3014.6	4698.42	3573.27	3881.32	3540.64	4198.11	2805.3	3613.53	3241.74	3990.65	4004.47	3235.89	3568.46	3393.71	3395.97	5040.27
	Std	270.218	223.866	327.312	248.456	203.61	371.003	256.612	704.04	372.275	399.865	341.069	519.663	318.953	441.127	278.464	503.673	442.847	237.518	380.559	372.349	362.529	389.272
	Best	2309.68	3663.75	3806.91	2527.65	2461.08	2934.02	2695.13	3780.69	2718.1	3252.84	2758.7	3181.31	2055.35	3111.72	2711	3050.17	3173.83	2657.22	2872.53	2783.33	2808.49	4177.65
	Worst	3459.44	4420.06	5089.07	3424.25	3266.19	4840.92	3549.64	6228.2	4245.17	4623.47	4031.31	5532.33	3323.3	5182.36	3779.78	4869.03	5057.92	3640.71	4199.78	4377.53	4145.03	5631.06
F18	Mean	42779.7	934160	4.15859e+06	391101	233303	5.01563e+06	3.68539e+06	6.75602e+07	2.86538e+06	7.74643e+06	2.17479e+07	7.67731e+06	2.28031e+06	1.08484e+06	1.40163e+06	2.08589e+07	2.97589e+07	6.81665e+06	6.47617e+06	892766	5.91526e+06	6.08409e+07
	Std	28867.1	702521	2.65039e+06	715298	237182	5.71489e+06	3.30124e+06	5.0994e+07	1.64486e+06	5.86685e+06	2.81459e+07	8.25807e+06	1.68453e+06	741175	1.5917e+06	1.89086e+07	1.80693e+07	7.2547e+06	3.93272e+06	535928	4.47292e+06	2.69708e+07
	Best	11306.6	114745	602968	74951.1	51373.1	674733	298072	8.4466e+06	214263	489961	1.00239e+06	318462	345072	169698	145011	2.28334e+06	2.63771e+06	240437	1.01819e+06	176034	181182	1.94177e+07
	Worst	138894	2.89298e+06	1.06792e+07	3.90708e+06	1.32367e+06	2.43144e+07	1.64807e+07	2.2063e+08	6.01421e+06	2.58867e+07	1.11401e+08	3.00451e+07	6.09436e+06	3.59153e+06	7.90502e+06	7.60315e+07	7.29085e+07	3.73513e+07	1.48848e+07	2.1656e+06	1.90555e+07	1.26087e+08
F19	Mean	5417.52	16721.3	9.04925e+06	16380.7	17371.4	2.48445e+06	19905.5	2.27384e+07	23109.2	6.21379e+06	2.22187e+08	1.05328e+07	17760.1	1.64316e+06	21036.8	9.54422e+07	7.63799e+06	64375.8	427597	18784.5	475007	6.67582e+08
	Std	3337.82	9473.16	5.13068e+06	10753.7	9091.43	1.09579e+07	12000.8	2.36516e+07	14769.6	7.04919e+06	3.5668e+08	1.65456e+07	12495.8	1.2535e+06	13197.7	2.8579e+08	9.74958e+06	58139.5	485590	11322.3	491407	3.83763e+08
	Best	2099.84	3843.91	2.20451e+06	2344.39	3984.12	48616.3	6426.21	1.19811e+06	2363.57	57561.5	477922	3354.68	2005.18	205120	2040.29	525916	315026	4913.77	48991.8	6413.56	12140.1	8.18286e+07
	Worst	15750.7	36889.4	2.46085e+07	40781.9	40437.5	6.04206e+07	64216.9	8.90103e+07	44521.1	2.57807e+07	1.82468e+09	6.71574e+07	40623.7	5.42684e+06	44510.7	1.54649e+09	3.61777e+07	264114	2.20723e+06	44447.9	2.6078e+06	1.7336e+09
F20	Mean	3132.52	4181.77	4301.12	3325.98	2868.31	3213.45	2887.51	3954.35	3652.94	3277.66	3522.88	3750.99	2802.12	3190.2	3247.24	3502.28	3441.31	3361.8	3632.33	3173.72	3272.62	4304.22
	Std	327.887	225.481	190.133	220.97	163.219	241.191	350.69	357.283	339.462	202.269	409.168	399.624	286.481	196.768	332.633	253.423	277.31	505.316	398.156	289.168	387.152	204.59
	Best	2413.53	3700.9	3978.49	2788.52	2555.08	2704.58	2238.9	3380.53	2838.66	2807.94	2996.48	2887.94	2359.31	2831.01	2609.15	3053.68	2881.96	2495.02	2840.24	2630.19	2556.07	3819.3
	Worst	3755.29	4560.29	4532.69	3867.21	3168.73	3685.51	3860.08	4692.45	4267.59	3612.85	4484.92	4429.78	3275.34	3534.52	3815.25	4107.91	4088.88	4487.73	4397.14	3834.17	4004.28	4634.37
F21	Mean	2397.52	2742.88	2749.61	2489.89	2501.11	2670.32	2443.18	3070.29	2773.98	2823.21	2728.17	2869.44	2476.19	2844.96	2557.43	2809.54	2794.66	2511.72	2772.04	2629.43	2555.33	2966.61
	Std	28.9975	25.3658	27.0992	29.0941	30.9007	59.7743	33.3446	103.606	97.5978	84.9886	78.196	86.3388	39.292	67.8618	45.9646	79.844	68.9699	38.5884	76.8979	53.5066	53.3576	46.944
	Best	2356.42	2692.12	2684.3	2396.45	2448.26	2544.53	2380.79	2882.63	2592.58	2645.07	2597.73	2681.85	2407.3	2753.22	2451.38	2679.52	2638.55	2446.34	2646.13	2524.04	2482.24	2864.25
	Worst	2462.1	2795.29	2808.2	2530.24	2578.61	2784.15	2497.4	3303.03	2991.03	2985.26	2925.25	3080.36	2557.09	2981.12	2649.6	2949.79	2926.38	2604.33	2975.1	2733.89	2693.48	3078.17
F22	Mean	10755.1	15373	16782.1	9838.44	9660.78	10347.8	8074.64	14758.1	10137.5	11770.4	13161.7	12525.6	8855.86	11118.8	9457.96	12655.9	12713.6	11237.2	10531.1	11182.6	9826.08	17083.8
	Std	936.729	4247.02	443.322	1714.02	1129.4	911.248	2025.98	971.665	796.81	1029.68	2282.42	2085.32	1388.42	893.33	737.928	904.011	1358.04	2545.75	992.078	1337.85	1072.54	454.228
	Best	8658.64	2827.86	15624.3	2986.97	5538.81	8457.54	2924.81	12000.4	8267.29	9277.67	10540.9	9482.91	3375.63	9753.78	7696.82	11057	8249.47	6264.9	8606.44	9289.9	7352.1	15820.8
	Worst	12712.9	17485.5	17565.8	13569.3	12410.7	12220.8	10615.9	16921.9	11318.8	13587	17507.4	17247.3	11185.5	13350.1	11034	14515.9	14969.9	16942	12989.9	13989.5	12406.8	17718.1
F23	Mean	2863.14	3203.42	3226.04	2988.31	2998.61	3174.28	3006.8	3879.68	3306.61	3636.69	3329.5	3581.26	2922.06	3758.99	3054.67	3431.7	3415.25	3113.27	3382.84	3238.64	3062.77	3706.73
	Std	22.5037	38.1557	35.1518	51.3575	57.3043	77.8239	78.565	176.375	133.034	197.982	115.934	146.365	42.5986	179.982	42.8518	116.261	86.6329	75.8841	154.58	105.931	86.4096	66.5791
	Best	2814.4	3141.18	3169.88	2881.67	2897.37	3041.47	2894.63	3528.88	3110.12	3244.96	3161.92	3302.11	2814.56	3459.13	2961.08	3204.41	3219.33	2982.52	3109.42	3047.34	2922.76	3603.58
	Worst	2916.11	3335.69	3312.77	3126.99	3115.24	3391.72	3233.14	4162.75	3676.2	4086.58	3579.18	3954.88	3000.44	4072.63	3116.37	3699.56	3611.6	3291.92	3735.13	3516.96	3231.96	3860.43
F24	Mean	3014.25	3353.01	3375.66	3140.86	3160.02	3300.55	3171.6	3926.21	3528.9	3979.52	3547.93	3733.55	3093.01	3844.2	3255.6	3517.74	3511.82	3209.51	3588.95	3411.5	3214.87	3919.25
	Std	28.2328	28.6137	34.8848	56.3206	69.0063	105.486	95.868	159.673	141.672	349.896	101.797	199.966	46.4297	213.806	72.9591	107.459	88.4222	67.4673	150.631	116.687	78.1378	70.8699
	Best	2962.74	3297.25	3263.27	3033.63	3007.73	3138.46	3033.93	3551.09	3241.23	3521.29	3333.21	3464.18	3010.55	3411.63	3121.49	3325.93	3350.66	3110.37	3279.73	3184.46	3065.26	3788
	Worst	3077.69	3444.21	3433.32	3263.41	3319.67	3617.02	3510.69	4200.36	3894.83	5350.71	3723.62	4419.69	3221.5	4235.35	3447.53	3728	3748.37	3446.49	3822.34	3648.5	3399.68	4057.07
F25	Mean	3090.27	3291.89	3504.29	3112.31	3113.36	3997.2	3345.15	5335.92	3107.59	4115.05	5724.35	3483.46	3162.44	5475.03	3156.71	4919.54	4491.49	3298.17	3276.18	3232.08	3135.79	9385.54
	Std	29.2683	95.0588	104.013	40.011	50.7491	347.11	117.626	647.848	33.7628	254.2	625.842	261.387	31.997	937.557	41.9172	611.811	383.515	77.1951	93.0829	67.0866	49.6515	1331.95
	Best	3007.07	3130.89	3355.33	3028.56	2981.58	3297.78	3164.45	4216.85	2999.1	3698.21	4639.74	3147.47	3108.59	3936.88	3090.2	3899.07	3974.71	3160.53	3137.13	3124.5	3051.82	7274.79
	Worst	3172.81	3539	3841.4	3204.83	3227.97	4698.36	3532.05	6543.39	3166.15	4662.72	6841.34	4253.34	3226	8621.6	3237.38	6986.75	5484.9	3433.04	3505.38	3456.43	3249.29	11424.1
F26	Mean	5185.64	8405.45	8512.25	6100.88	6435.21	10344.6	6375.21	14754.2	6249.86	12260.4	10027.5	10747.1	6616.99	12338.5	7826.82	11415.7	10744.2	8028.41	11062.4	9910.72	7225.88	14217.3
	Std	414.944	362.097	328.49	887.421	559.032	1320.95	589.6	996.541	3420	1356.17	972.905	1230.82	1572.66	1597.01	2024.19	1906.24	1784.35	760.026	1457.18	2487.92	965.207	736.019
	Best	4610.53	7693.7	7874.57	3256.29	5509.83	8192.41	5568.27	12556.2	2921.76	8013.2	8337.68	8384.44	3214.8	7196.81	3217.91	6178.85	7187.69	6628.16	7375.73	3898.71	3729.79	13024.7
	Worst	6250.82	9138.85	9041.52	8919.11	7644.3	12856.1	7777.61	16936.2	12582.5	14049.5	12740.8	13761.1	9688.03	14498.1	10673.7	14222.2	13174.1	9831.35	13111.4	12643	9016.08	16267.1
F27	Mean	3394.79	3461.05	3733.45	3513.33	3572.35	3912.83	3694.06	4899.52	3625.97	4471.2	4197.67	3933.35	3406.29	4211.03	3552.56	4267.85	4069.61	3841.44	3951.82	3989.08	3579.1	5035.65
	Std	80.3665	67.005	96.2439	95.3105	115.922	203.572	104.746	539.847	143.839	426.207	169.395	203.37	59.118	263.009	115.572	285.649	214.859	111.385	364.773	310.242	100.722	228.568
	Best	3293.91	3337.35	3555.03	3401.17	3390.25	3517.54	3516.84	3925.57	3349.34	3855.56	3945.93	3497.8	3283.54	3699.22	3313.67	3727.85	3769.05	3645.65	3578.18	3451.13	3411.71	4606.53
	Worst	3581.76	3607.32	3981.42	3784.73	3822.1	4534.55	3909.83	6041.88	3915.39	5636.7	4657.56	4329.03	3515.56	4896.14	3785.36	4822.34	4459.66	4083.55	5485.14	4708.67	3797.1	5540.17
F28	Mean	3382.8	3810.84	4102.44	3430.01	3412.44	4908.39	4025.63	5992.79	3373.79	5103.52	6057.58	6263.9	3471.21	5816.9	3444.37	5667.24	5881.6	4340.81	3889.46	3877.25	3446.72	8727.88
	Std	39.2689	229.724	217.7	58.2912	63.3807	479.095	377.491	551.029	30.7343	414.29	656.085	2385.19	55.6507	772.366	58.8792	638.213	587.129	384.233	214.134	1337.85	57.3117	651.531
	Best	3312.33	3570.89	3751.31	3349.82	3321.52	3999.55	3440.44	5093.15	3310.33	4328.49	5011.75	3603.44	3357.61	4355.93	3353.55	4744.61	4815.09	3752.31	3518.18	3437.53	3364.92	7165.15
	Worst	3459.36	4445.72	4448.84	3600.44	3569.91	5871.32	4924.67	7056.06	3465.41	5986.55	7253.93	10992.9	3596.62	7317.46	3605.73	7337.7	7072.84	5538.78	4344.05	10934.2	3593.53	9816.73
F29	Mean	4316.59	5391.59	6112.21	4198.4	4354.15	6374.83	4725.77	9702.43	4953.58	8586.69	6514.79	6109.96	4157.91	7038.4	4532.43	6901.15	7097.14	5127.73	5592.16	5451.24	5347.75	9286.5
	Std	308.333	404.812	311.959	382.172	310.444	619.705	346.587	1750.4	453.719	1255.89	697.344	744.658	263.278	858.158	349.461	923.18	661.864	421.971	511.695	637.788	437.508	1895.34
	Best	3527.77	4039.92	5628.49	3514.71	3767.19	5229.89	4013.12	6986.25	3905.92	6778.63	5496.35	5212	3713.61	5715.55	3786.95	5820.12	5627.58	4081.85	4761.59	3969.34	4356.77	7217.13
	Worst	4966.48	5947.3	6627.24	5198.49	5278.37	7578.87	5293.71	15334.9	6021.28	11365.2	8178.44	8592.96	4665.62	8873.86	5074.6	9908.47	9032.82	6128.82	6748.84	7062.83	6041.82	17491.6
F30	Mean	1.87327e+06	5.35408e+06	1.30455e+08	2.60412e+06	4.43259e+06	8.80729e+07	7.56096e+06	3.16306e+08	1.8233e+06	2.7309e+08	4.81771e+08	5.47306e+07	1.29525e+06	6.18895e+07	1.02867e+06	2.59088e+08	2.07692e+08	1.65009e+07	3.1502e+07	2.11143e+06	5.60322e+07	1.32969e+09
	Std	622304	1.66983e+06	3.624e+07	1.6241e+06	1.82391e+06	4.71653e+07	4.13987e+06	1.28191e+08	751546	1.10866e+08	3.15547e+08	4.00736e+07	519831	2.64869e+07	256295	1.3837e+08	9.73309e+07	9.96893e+06	1.10175e+07	907171	2.07713e+07	4.19069e+08
	Best	1.10431e+06	2.77744e+06	7.88468e+07	1.00948e+06	1.37821e+06	2.52289e+07	2.83304e+06	8.07658e+07	779436	9.7284e+07	1.60952e+08	5.16898e+06	769858	1.66064e+07	666260	4.68768e+07	5.95773e+07	5.8381e+06	1.30234e+07	1.04748e+06	1.88456e+07	7.63225e+08
	Worst	3.43019e+06	9.68262e+06	2.67866e+08	9.35282e+06	1.06963e+07	2.42071e+08	2.27193e+07	5.87036e+08	4.17544e+06	5.00699e+08	1.37063e+09	1.43008e+08	2.97085e+06	1.26063e+08	1.94206e+06	5.53463e+08	4.56919e+08	4.38276e+07	6.2852e+07	4.98051e+06	9.66771e+07	2.26939e+09
(W|T|L)			(29|0|0)	(29|0|0)	(23|0|6)	(22|0|7)	(27|0|2)	(25|0|4)	(29|0|0)	(22|0|7)	(29|0|0)	(29|0|0)	(29|0|0)	(20|0|9)	(29|0|0)	(26|0|3)	(29|0|0)	(29|0|0)	(29|0|0)	(27|0|2)	(28|0|1)	(27|0|2)	(29|0|0)

## Sheet: CEC-2017(Dim=100)
Function		HTSO	DE	LSHADE	LSHADE_SPACMA	LSHADE_cnEpSin	MELGWO	PPSO	WOA	SSA	HO	GJO	DBO	SBOA	BKA	FTTA	SCSO	AO	SO	AVOA	GTO	RIME	SCA
F1	Mean	9.81036e+08	2.64028e+10	66039088636	3.45565e+09	3.15287e+09	7.90499e+10	2.05931e+10	1.11839e+11	3.64265e+08	7.51378e+10	1.32551e+11	8.36323e+10	1.3941e+10	1.41746e+11	2.90406e+09	1.02805e+11	8.89065e+10	1.4646e+10	1.218e+10	1.9385e+10	9.62673e+08	2.19113e+11
	Std	3.2244e+08	8.10758e+09	8751982594	1.28909e+09	1.04464e+09	1.51696e+10	6.93531e+09	1.20384e+10	1.10024e+08	9.45373e+09	1.26819e+10	7.00569e+10	5.24852e+09	1.75863e+10	1.36587e+09	1.64298e+10	9.95478e+09	3.97573e+09	4.11214e+09	1.03763e+10	1.97243e+08	1.24646e+10
	Best	4.32798e+08	1.41746e+10	48987788870	1.4868e+09	9.93552e+08	5.07645e+10	7.69961e+09	8.83476e+10	1.80184e+08	6.09155e+10	1.04779e+11	2.47863e+10	2.81653e+09	1.02383e+11	1.13361e+09	7.6029e+10	7.07623e+10	9.17409e+09	5.62377e+09	7.13388e+09	5.15676e+08	1.92104e+11
	Worst	1.74242e+09	4.68737e+10	86455532271	7.29631e+09	5.07896e+09	1.07572e+11	3.73175e+10	1.35128e+11	7.04343e+08	9.3875e+10	1.56057e+11	2.41318e+11	2.52655e+10	1.71585e+11	7.09851e+09	1.34529e+11	1.11279e+11	2.55659e+10	2.55464e+10	4.18068e+10	1.41099e+09	2.48293e+11
F3	Mean	252838	622744	692234	449686	369962	566079	501207	904600	750367	318838	400573	674675	337251	267538	644346	341163	356340	374032	437618	248527	732724	616931
	Std	25907	73606.2	64765.2	136111	88221.4	117150	81222.8	140041	127701	13970.6	50859.4	245885	36808.8	20626.5	117355	77855.3	11668.7	27409.3	163836	22391.7	86571.5	120630
	Best	194838	447484	538764	251490	229154	315940	380951	672704	408619	277724	307506	342699	282080	234697	409467	278978	321224	312444	315503	203067	493458	462051
	Worst	293439	789608	798743	628654	570603	791528	678943	1.17471e+06	987691	336335	505777	1.08517e+06	474037	312549	864108	698709	368768	435053	896157	285603	894730	1.03083e+06
F4	Mean	1077.41	3578.61	10380.2	1459.38	1296.06	8982.48	2869.15	21403.1	1028.16	12382.7	19129.1	14971.7	1658.26	20969.4	1357.52	14634.9	15960.2	2737.74	2604.85	2627.2	1209	54174.5
	Std	90.0985	925.951	1357.04	233.755	177.638	2202	664.659	3147.84	86.5463	2098.67	4236.42	17442.7	379.96	4198.28	181.66	4228.98	2377.29	526.237	654.594	627.355	155.431	10503.5
	Best	926.414	1893.83	8223.61	1145.6	980.074	5505.53	1697.24	13963.6	881.059	8928.38	11922.4	2330.77	1147.03	13256.2	1014.78	6178.14	12343.1	1901.58	1774.52	1403.42	960.071	30711.2
	Worst	1360.36	6055.46	13170	2126.59	1673.3	13935.7	4378.73	27076.8	1193.81	17657.7	30049.7	69568.5	2845.84	29191.4	1810.18	24794.5	23643.1	3989.12	4098.66	4205.43	1644.77	79428.9
F5	Mean	942.769	1616.26	1692.36	1219.88	1218.02	1429.4	1025.76	1957.07	1372.5	1530.45	1603.79	1712.1	1171.28	1504.21	1280.73	1622.52	1711.25	1168.43	1401.92	1407.22	1298.63	2053.04
	Std	64.892	49.2166	49.201	86.9466	62.703	91.351	55.5924	134.052	35.9326	45.9309	98.8628	231.732	74.9628	57.1575	78.8387	74.3573	71.9201	67.0952	72.9962	57.0957	118.587	60.8321
	Best	813.672	1532.41	1607.07	1022.56	1062.85	1264.44	894.655	1796.75	1307.72	1416.98	1402.18	1394.68	1009.73	1394.7	1145.52	1476.77	1523.48	1046.19	1224.77	1289.07	1078.56	1920.39
	Worst	1053.58	1730.22	1813.57	1391.45	1325.58	1730.02	1112.08	2338.26	1443.82	1604.18	1861.65	2078.97	1295.97	1635.32	1486.85	1775.12	1852.27	1298.47	1527.52	1489.31	1555.8	2167.61
F6	Mean	627.473	635.5	669.093	622.784	637.378	673.209	629.926	707.453	665.369	682.391	673.119	678.971	635.975	678.496	640.91	684.988	690.217	648.654	667.029	667.155	655.95	704.236
	Std	4.00511	6.11536	4.89836	5.04382	4.52521	3.57104	4.14714	10.7614	2.0739	4.16449	4.36175	8.8834	5.93502	2.72868	7.82812	4.01351	5.5358	5.83137	2.74897	3.16281	8.23005	5.45418
	Best	618.395	622.902	657.612	614.095	628.759	665.833	622.914	687.3	661.65	669.959	662.3	664.109	623.142	674.529	628.231	678.074	679.865	633.136	661.182	660.151	641.079	691.533
	Worst	639.28	647.44	678.688	634.641	646.272	678.46	641.139	731.985	669.53	689.189	682.393	701.618	651.233	685.935	656.975	693.901	700.324	658.114	674.233	672.264	677.641	714.381
F7	Mean	1571.13	2413.62	2656.62	2288.15	2405.76	3030.65	1963.73	3782.92	3219.46	3387.64	3009.4	2986.4	2289.86	3353.82	2556.85	3429.17	3380.05	2200.53	3159.72	3059.75	2117.54	4060.63
	Std	77.9789	141.123	122.445	299.542	247.023	164.105	181.487	206.095	133.193	120.147	198.714	230.14	171.22	109.8	227.26	206.695	177.148	117.323	183.782	177.229	201.124	227.538
	Best	1423.49	2080.61	2443.98	1874.62	1962.29	2750.02	1506.42	3493.81	2733.81	3176.43	2604.05	2499.12	2011.59	3097.55	2019.33	2836	3048.35	1970.53	2847.81	2717.08	1669.61	3547
	Worst	1715.6	2806.29	2878.55	3042.14	2926.41	3332.59	2277.24	4460.04	3373.71	3598.25	3480.55	3433.3	2785.37	3561.71	3058.8	3746.63	3847.76	2394.2	3505.69	3365.51	2688.7	4470.11
F8	Mean	1231.35	1929.11	1994.31	1528.35	1524.2	1847.54	1337.89	2422.85	1849.85	2008.12	1930.86	2130.34	1492.48	1994.12	1679.22	2075.69	2116.41	1507.06	1836.62	1848.92	1636.93	2433.91
	Std	66.7327	46.0867	55.8806	86.0721	120.47	85.1588	64.6385	125.437	49.7775	61.7968	70.4655	204.931	83.5249	72.0974	97.9036	90.6748	84.7743	61.5755	75.0304	74.3841	120.218	94.9332
	Best	1102.52	1841.46	1877.92	1310.38	1250.56	1667.46	1212.37	2195.29	1715.42	1806	1731.73	1698.17	1333.55	1814.36	1529.19	1923.78	1981.39	1387.16	1683.64	1660.51	1377.73	2245.95
	Worst	1404.15	2047.04	2107.51	1644.13	1792.72	2005.74	1453.11	2815.15	1934.33	2098.33	2070.07	2521.57	1627.95	2140.97	1925.4	2292.91	2317.1	1612.31	1988.41	1979.31	1893.83	2638.54
F9	Mean	13613.7	30439	44493.4	27186.2	27835.6	36896.3	15026.8	81603.7	25196.6	47980.7	65990.9	74422.8	27224.2	35432.6	31976.2	47809.5	64861.3	28462.5	30468.4	28268.3	49131.9	90772.9
	Std	2884.08	5397.86	8912.91	10387.8	6158.76	11870.8	3296.46	17730.3	548.797	3240.31	9037.18	12981.5	3683.26	2503.4	4558.34	6599.22	6713.29	7177.53	2908.74	2211.38	12991.4	7695.69
	Best	9514.17	19892.8	25304.5	14620.6	19495.6	26529.3	10659.8	60812.6	23964.5	42802.8	47010.3	39690.2	18744.6	29727	24890.7	35823.2	49144	16312.2	23701.5	22792.5	30893.9	77990.4
	Worst	19038.9	41246.3	62785.1	63790.7	44110.6	69940.8	23949.6	128717	26605.5	55596.9	91560	93364.4	33223	39813.1	44305.8	59541.2	82788.4	44376.5	36007.5	34018.4	74547.8	107498
F10	Mean	22585.7	32785.1	32849.2	21494	21307	19668.1	16120.6	28733.4	17259.2	21725	25241.5	27575	17302.8	19614.2	18990.4	22261.8	25812.9	30848.5	18723	18976.5	19436.7	33008.4
	Std	1441.74	542.743	808.861	2815.93	1241.16	1996.77	1334.31	1352.44	1238.65	1804.71	4199.99	5200.44	1656.67	1446.08	1576.34	1769.18	1853.77	1833.94	1769.36	3248.75	1476.23	673.463
	Best	19993.5	31627.4	30579.5	18421.3	18870.8	15820	13975.5	26462.1	14806.8	17511.4	19730	17846.4	14663.3	17077.4	16014.2	18915.4	22884.3	23953.4	14631.1	15906.5	16904.8	30904.6
	Worst	25565.8	33873.8	33892.1	32123	24277.3	23296.1	19439.6	31413.4	20372.3	26077.6	33652.1	34152.8	21122.4	23108.5	22134.2	26275.5	30789.8	33275.3	22123.2	29602.2	21868.7	34406.4
F11	Mean	16083.1	75691	243458	68648.4	26627.6	65551.8	98443.1	274970	73387.4	115950	103191	232135	36954.9	59481.3	66177.8	88509.4	293908	146126	96282.1	33111.6	44432.1	177704
	Std	5120.9	22091.6	52654.9	42023.6	15164.5	9850.91	28305.6	112000	24433.8	16256.7	19143	78393.5	8245.97	12757.2	27951.7	20620.3	60081.4	25167.6	24768.7	11212.3	11720.5	34841.4
	Best	8222.7	39576.4	131409	19254.3	11639.8	49607.6	41810.5	119290	28942.8	86198.4	76249.4	103331	19591.2	33537.4	15774.4	47904	159348	97556.3	57976.4	15739.8	26911.5	106716
	Worst	27958.9	127756	335146	139902	82039.9	86946.7	157244	517591	142364	151757	161354	488327	50373.1	83017.7	115310	123752	439138	197450	166214	63091.6	69087.9	239403
F12	Mean	1.29784e+08	2.09012e+09	21464650325	5.62204e+08	5.67265e+08	1.81923e+10	2.307e+09	2.83595e+10	1.82005e+08	1.59669e+10	5.00232e+10	6.84884e+09	3.69375e+08	4.33928e+10	2.94881e+08	3.6755e+10	2.90979e+10	1.9826e+09	1.18741e+09	7.83008e+08	1.1099e+09	1.01725e+11
	Std	3.31309e+07	1.36232e+09	3978068137	3.41546e+08	2.73611e+08	7.58211e+09	1.63182e+09	6.38442e+09	8.84872e+07	3.28642e+09	1.13861e+10	2.48086e+09	3.75639e+08	1.44951e+10	1.62072e+08	9.41289e+09	6.01915e+09	1.04668e+09	4.0827e+08	3.57773e+08	6.23495e+08	9.97782e+09
	Best	8.36626e+07	6.74691e+08	14371994430	1.67967e+08	1.3439e+08	3.37867e+09	6.57223e+08	1.71137e+10	5.06286e+07	9.22715e+09	2.73665e+10	2.97626e+09	8.16301e+07	1.87621e+10	6.08809e+07	1.78875e+10	1.4068e+10	5.36376e+08	4.84156e+08	3.33178e+08	3.50585e+08	8.34641e+10
	Worst	2.0779e+08	6.40757e+09	28113839697	1.97981e+09	1.36791e+09	3.40595e+10	7.89248e+09	3.97051e+10	4.11354e+08	2.14821e+10	6.78072e+10	1.49353e+10	2.03409e+09	7.51971e+10	7.72748e+08	5.77764e+10	4.02138e+10	5.43936e+09	2.25424e+09	1.53987e+09	3.7796e+09	1.20727e+11
F13	Mean	11328.7	2.14439e+07	2966925978	810136	83148.5	2.88127e+09	2.30346e+07	2.75602e+09	61544.5	6.11037e+08	8.64389e+09	2.62261e+08	52266.9	5.54694e+09	635012	5.75504e+09	2.55558e+09	5.55603e+06	220084	118484	3.04351e+06	1.77957e+10
	Std	3413.09	5.4266e+07	664743213	1.67897e+06	77817.6	2.46589e+09	1.09191e+08	1.30208e+09	22094.7	3.92211e+08	3.43757e+09	1.81884e+08	23371.1	3.84071e+09	887247	3.77402e+09	1.0989e+09	5.17794e+06	431385	95399.1	5.35631e+06	2.8364e+09
	Best	7029.76	501315	1350914036	56440.2	32667.1	1.23104e+08	56979	1.33676e+09	22595.5	7.28438e+07	2.64403e+09	920377	18733.5	6.84482e+08	27687	1.32771e+09	9.92773e+08	442879	32020.8	33911.8	1.01466e+06	1.24803e+10
	Worst	20117.1	2.88614e+08	4008608639	8.92154e+06	465292	9.18371e+09	6.00248e+08	8.42877e+09	106160	1.79749e+09	1.58026e+10	6.1769e+08	139060	1.87943e+10	4.14449e+06	1.84878e+10	5.45967e+09	2.30213e+07	2.09723e+06	502835	3.11346e+07	2.76167e+10
F14	Mean	190688	3.12771e+06	3.97412e+07	841931	638784	6.61323e+06	8.35491e+06	1.97049e+07	2.25574e+06	9.25721e+06	1.65172e+07	2.16542e+07	3.49491e+06	2.16111e+06	2.17147e+06	1.00273e+07	1.64792e+07	7.54049e+06	8.89422e+06	1.17604e+06	6.9199e+06	5.57971e+07
	Std	141910	2.17326e+06	1.57722e+07	600546	373656	3.1907e+06	3.46377e+06	7.29617e+06	982926	3.76796e+06	9.16558e+06	1.59721e+07	1.43599e+06	1.19147e+06	1.15168e+06	4.458e+06	5.75366e+06	4.12149e+06	4.30389e+06	514904	3.22019e+06	1.77624e+07
	Best	26924.3	692354	1.20698e+07	76994.9	95630.5	613697	2.69226e+06	5.70263e+06	845168	1.67242e+06	2.599e+06	3.94619e+06	1.47364e+06	325406	675939	1.37003e+06	6.11138e+06	975131	1.84786e+06	269835	2.42515e+06	2.07483e+07
	Worst	615164	1.11096e+07	7.89984e+07	2.77516e+06	1.83098e+06	1.45449e+07	1.47097e+07	3.64841e+07	4.77925e+06	1.98153e+07	3.64255e+07	6.0036e+07	6.59089e+06	5.85219e+06	4.82535e+06	2.33244e+07	2.88274e+07	1.642e+07	1.95282e+07	2.08192e+06	1.60362e+07	9.2074e+07
F15	Mean	4964.82	1.04565e+06	915736805	15341.2	42963.2	9.81212e+07	67974.1	4.83697e+08	19671.3	4.59667e+06	3.44685e+09	7.41262e+07	203153	7.28462e+08	118843	1.04519e+09	4.35964e+08	362475	73593.5	58030.7	616494	6.82414e+09
	Std	2569.09	5.40963e+06	2.55355e+08	8751.6	16150.1	2.93571e+08	218236	3.02331e+08	10474.1	1.58487e+07	2.56729e+09	8.82497e+07	1.06834e+06	1.01786e+09	226667	1.47828e+09	4.37592e+08	407394	48823.4	161978	579954	1.64624e+09
	Best	2527.22	16739.8	3.47336e+08	6028.73	15112	73186.7	7878.11	1.51848e+08	5421.06	122600	2.40941e+08	261079	3125	6.80073e+06	4232.09	3.98354e+06	4.9619e+07	54053.9	18624.5	9002.83	142728	4.20333e+09
	Worst	15278.2	2.96852e+07	1490919742	42602.8	93982	1.57005e+09	1.21795e+06	1.31915e+09	44264.3	8.30641e+07	1.08126e+10	3.35437e+08	5.85958e+06	4.58874e+09	824204	6.59317e+09	1.73968e+09	1.75032e+06	281479	912639	3.02293e+06	1.07284e+10
F16	Mean	6415.55	10831.8	12414.4	6845.83	6146.26	8268.26	5489.61	16683.2	6529.26	11651.5	9533.25	9319.56	5645.14	9655.47	6261.05	10315.3	10726	7041.56	7689.26	6884.94	7335.16	15124.6
	Std	526.359	531.017	463.93	821.544	618.013	991.487	671.38	1795.22	815.853	1190.69	967.04	1710.78	704.007	1205.01	978.623	1255.79	1372.84	977.606	1098.2	690.123	950.78	1097.43
	Best	5275.49	9462.06	11248.9	4821.81	4826.47	6345.58	3812.97	11847.3	4790.92	9713.08	7191.11	6373.52	3935.84	7131.46	4603.32	7663.02	7692.94	5324.93	5667.85	5618.73	5670.73	13067.7
	Worst	7525.06	11949.6	13191.3	7917.51	7382.51	10423.9	6908	20694.2	8391.6	14195.7	11269.2	14921.6	6995.39	12185.3	8264.55	13299.9	13109.3	8962.76	9919.02	8648.51	9490.55	17726.4
F17	Mean	4815.81	7788.51	10038.9	5513	4845.87	7748.13	5275.89	43109.8	5973.95	8388.46	20358.6	9327.49	5166.98	9377.38	5774.18	21132.9	12603.9	5718.66	6411.38	6217.12	5924.58	75905.4
	Std	641.536	319.072	813.507	605.312	440.837	2777.09	633.301	51429.3	612.542	1060.89	23044.4	1387.48	527.068	4731.19	703.692	39639.6	6244.38	561.808	770.695	1105.61	586.361	73952
	Best	3565.18	7044.35	8469.34	4402.18	3838.33	5369.92	4179.71	8430.46	4892.74	6676.1	6507.16	6814.56	4104.82	5811.29	4098.58	5559.77	7549.16	4707.57	5249.62	4337.46	5109.88	17464.2
	Worst	6434.13	8344.01	11915.7	6767	5712.66	19840.7	6673.67	256337	7894.27	10718.5	102682	12624.1	6565.28	29439.2	7213.89	215485	36136.3	6912.37	8241.17	9669	7136.7	393838
F18	Mean	440034	6.14654e+06	6.67923e+07	1.23363e+06	1.00783e+06	6.80181e+06	7.43579e+06	2.02664e+07	2.94145e+06	7.04905e+06	1.55821e+07	2.42987e+07	5.02801e+06	3.15592e+06	3.05963e+06	1.41031e+07	2.27286e+07	1.03739e+07	8.34392e+06	2.43793e+06	1.15935e+07	1.46542e+08
	Std	271763	1.96664e+06	2.26125e+07	605733	637255	4.67424e+06	3.4192e+06	9.33147e+06	1.69245e+06	3.57249e+06	9.52825e+06	1.65572e+07	2.51997e+06	2.25937e+06	1.88543e+06	9.50017e+06	8.5555e+06	5.27268e+06	4.75552e+06	997334	6.73662e+06	7.1872e+07
	Best	152488	3.30461e+06	2.58467e+07	379934	331592	1.47624e+06	2.81766e+06	4.65771e+06	725350	2.44305e+06	2.12002e+06	3.46458e+06	1.70214e+06	554579	875993	2.26781e+06	9.96883e+06	1.64299e+06	2.66319e+06	1.01109e+06	4.11409e+06	3.97036e+07
	Worst	1.36889e+06	1.07558e+07	1.46488e+08	2.44417e+06	2.73579e+06	1.98152e+07	1.5927e+07	4.16089e+07	8.36747e+06	1.67596e+07	4.60769e+07	7.10503e+07	1.17143e+07	1.23552e+07	1.01966e+07	4.53179e+07	4.5938e+07	2.48997e+07	2.16279e+07	4.87352e+06	3.00167e+07	3.35831e+08
F19	Mean	5879.05	375012	1083046341	51594.3	424827	3.86058e+08	423861	5.05603e+08	9961.59	4.18593e+07	2.54749e+09	1.13865e+08	19258.8	3.67608e+08	67478	1.05318e+09	3.33955e+08	2.59282e+06	3.70013e+06	118722	2.06864e+07	5.37392e+09
	Std	3257.24	701242	337287137	58310.1	394210	5.75452e+08	768307	1.98251e+08	6187.49	4.81834e+07	2.10092e+09	1.55043e+08	66541.5	4.14899e+08	65495.5	9.57766e+08	2.42296e+08	2.48097e+06	3.23901e+06	248262	1.3162e+07	1.34377e+09
	Best	2410.53	14947.4	5.5165e+08	3715.41	79043.8	4.2069e+06	5775.26	2.22104e+08	2579.37	3.05605e+06	3.00246e+08	7.50832e+06	2420.36	9.64635e+06	3723.68	3.17242e+07	8.54801e+07	33476.6	643364	4459.09	3.76915e+06	3.42071e+09
	Worst	14624.3	3.47551e+06	1844425405	240842	1.8247e+06	1.92335e+09	3.61475e+06	9.39117e+08	25659.2	2.10268e+08	9.48724e+09	7.63855e+08	370644	1.4166e+09	258640	3.26869e+09	1.07207e+09	9.55845e+06	1.55321e+07	1.38815e+06	7.40038e+07	7.98455e+09
F20	Mean	5544.63	7835.49	8171.29	6333.11	5430.2	5741.69	4801.89	7261.58	5856.41	5651.76	6418.67	7216.71	4737.8	5549.73	5427.88	6019.54	6340.96	7311.56	6082.36	5367.5	5649.38	8086.92
	Std	573.743	296.144	308.508	496.397	362.68	551.672	492.431	698.678	588.764	392.111	925.659	818.985	553.239	442.237	640.01	618.85	507.485	529.813	554.936	456.795	569.931	414.993
	Best	3971.38	7088.27	6916.94	4995.6	4575.25	4691.37	3556.5	5535.71	4728.87	4824.91	4744.77	5371.47	3745.91	4516.14	4380.82	4687.89	5172.93	5650.66	4716.41	4430.14	4035	6913.38
	Worst	6492.37	8361.82	8697.94	6987.46	6178.44	6631.48	5984.08	8460.44	6858.15	6372.8	8060.22	8245.57	6098.26	6453.96	6703.43	7338.16	7257.97	7969.62	6994.37	6293.43	6893.12	8777.37
F21	Mean	2752.47	3448.67	3587.07	3047.59	3060.3	3381.97	2966.66	4477.83	3579.94	3879.04	3541.63	4054.24	2960.02	4095.43	3224.24	3714.31	3748.23	3112.68	3747.75	3458.72	3199.8	4166.85
	Std	68.8146	42.1005	62.3931	85.1029	125.585	148.877	73.1345	243.83	158.597	197.828	127.077	204.342	69.5018	222.517	87.845	181.081	147.722	90.2637	160.263	141.887	102.025	108.745
	Best	2625.61	3350.89	3437.78	2906.38	2779.66	3036.92	2851	3990.03	3295.37	3496.35	3263.67	3685.46	2830.31	3756.44	3046.66	3417.83	3482.65	2939.37	3536.71	3180.18	2979.66	3966.05
	Worst	2869.37	3541.55	3713.26	3215.46	3268.82	3694.94	3090.71	4974.63	3964.99	4207.46	3887.84	4467.78	3108.14	4700.32	3398.43	4084.26	4050.53	3322.55	4167.17	3756.49	3406.15	4383.37
F22	Mean	24924.5	35038.6	35686.7	24431.4	23521.1	23379.1	18997.5	32279.6	20247.7	25383.7	28920.2	28477	20751.9	23290.7	21154.9	26115.5	27993.6	32936.3	21880.2	23592.4	22168.2	35530.9
	Std	1560.57	566.271	579.683	1877.97	1375.04	2361.37	1797.24	1520.8	1696.81	1634.72	4395.07	4167.14	1591.26	1583.01	1539.91	1732.58	1596.85	1889.63	1724.08	2979.99	1735.78	530.617
	Best	21859.2	33688.7	33804.7	22374.4	21941	20341.4	13110	28803.6	16930.7	22282.1	24180.1	21661	16821.4	20024.4	18387.2	22698.6	25209.7	29242.7	18535.7	20302.6	19286.6	34623.5
	Worst	28076.2	35955.8	36814.1	30917.4	27336.1	32715.8	22400.9	34956.6	23298.9	29501.1	35868.9	35430.1	23130	26102.6	23860	28752.7	31388.1	35538.3	24256.6	32263.6	26197.4	36400.2
F23	Mean	3281.25	4028.4	4332.15	3583.62	3741.25	3990.03	3820.25	5324.19	4166.84	5139.25	4563.32	4841.62	3398.07	5126.68	3550.72	4506.05	4444.41	3741.25	4280.1	4241.86	3763.44	5246.38
	Std	78.6912	68.6573	80.9784	125.316	127.418	193.71	204.573	259.513	245.535	360.597	218.586	242.221	74.5976	279.771	92.1233	224.01	176.416	115.851	212.646	225.434	167.695	126.479
	Best	3149.17	3883.02	4122.59	3374.26	3496.82	3628.19	3486.25	4928.51	3724.07	4554.97	4243.04	4434.98	3217.5	4571.54	3389.12	4101.37	4142.48	3504.1	3995.18	3884.94	3508.58	4937.9
	Worst	3424.71	4166.58	4458.73	3979.81	4067.62	4460.61	4454.52	5804.02	4602.86	6001.29	5263.15	5317.62	3618.04	5666.87	3826.09	4973.53	4734.4	3998.56	4662.64	4686.87	4193.49	5497.07
F24	Mean	3826.38	4526.91	5134.22	4429.9	4587.79	4790.41	4512.96	6831.14	5209.27	6773.3	5957.88	6222.92	4089.51	6955.5	4287.99	5633.32	5798.92	4738.03	5262.42	5208.09	4231.31	7466.03
	Std	63.9169	64.014	152.941	267.757	243.886	219.72	237.516	472.239	431.905	601.266	298.455	455.497	115.296	447.738	130.604	238.346	335.697	196.166	319.392	764.884	147.456	264.144
	Best	3695.22	4380.83	4830.6	3976.86	4198.29	4404.12	4180.75	6063.76	4460.99	5256.71	5356.24	5329.32	3775.4	5987.45	4023.11	5182.96	5115.31	4312.85	4692.1	4379.98	4004.07	6856.88
	Worst	3952.16	4667.68	5402.37	5225.52	5178.24	5174.06	5009.62	7670.89	6498.81	7727.03	6539.84	7327.09	4268.55	7664.04	4509.88	5994.09	6382.04	5294.12	5849.82	8767.93	4652.22	8004.6
F25	Mean	3868.66	5971.96	10152	4075.45	3984.95	8047.99	5466.58	11209.5	3676.36	7778.51	12601.2	8810.29	4310.75	12263.1	3956.4	10022.3	9624.78	5581.22	4928.6	4733.86	3933.66	22690.6
	Std	117.539	660.008	967.035	223.628	120.185	1021.99	606.949	1082.49	73.3393	624.428	1592.17	4866.29	284.263	1736.72	135.077	1574.23	903.062	493.774	311.697	338.165	149.008	2851.83
	Best	3660.91	4852.16	8245.43	3734.62	3699.17	6363.02	4462.6	9351.34	3558.33	6414.78	9015.94	5270.45	3879.24	8667.44	3723.15	6782.68	8300.91	4762.66	4346.72	4269.62	3733.17	17867
	Worst	4253.74	7361.87	12075.1	4667.85	4219.13	10427.8	6852.09	13597.9	3835.72	9045.29	16400.8	22614.4	4982.14	15440.5	4243.53	14414	11948.1	6676.83	5520.46	5772.12	4354.54	28265.9
F26	Mean	11201.5	19002.6	22742.4	16684.1	17451.7	27201.3	16839	36426.8	21335	32899.4	28823.2	27603	17616.9	34216.2	19810.9	32291.4	32777.7	19717.3	26131.4	26792.8	16027.5	40233
	Std	837.41	1057.42	788.224	2081.48	2024.47	3635.56	2054.58	3115.32	6992.54	2215.43	2380.48	3142.38	2840.25	2563.78	2785.25	2598.83	3034.33	1826.57	4148.62	2958.42	1602.57	2578.18
	Best	9728.3	16965	21402	14192.4	12496.6	18269.2	12568.3	29435.4	5368.24	27991.9	24604.4	22566.2	13548.1	29961.7	15614.7	25787.7	25303.9	15769.6	18728.9	19447.9	12903.1	36191
	Worst	13577.4	21654.9	24349.7	21793.1	21674.2	32535.4	21654.8	42544.9	29206.4	37399.7	33577.8	33658.2	22621.6	39853.6	25460.9	38496.5	36804	23875.1	31758.8	31180.7	19701.7	46045.7
F27	Mean	3654.68	3882.59	5670.26	4094.11	4058.76	4686.4	4056.28	6203.04	3858.44	5935.96	5874.38	4647.8	3752.27	5494.75	3785.33	5512.82	6009.56	4346.31	4446.65	4257.62	4045.64	8642.87
	Std	110.017	106.346	309.702	219.648	192.242	324.783	145.223	1317.19	217.445	661.598	442.809	426.324	125.083	905.577	105.261	550.098	446.093	197.098	317.557	340.307	136.18	653.581
	Best	3460.22	3665.32	4992.28	3775.42	3610.98	4118.09	3821.13	4713.27	3526.24	4813.34	5057.27	4003.17	3588.71	4343.19	3579.52	4579.11	4783.24	3878.77	3808.42	3614.07	3749.16	7821.06
	Worst	3959.05	4056.34	6205.15	4608.5	4583.52	5596.4	4357.46	11580.3	4358.76	7613.31	6685.23	5727.82	4024.26	9548.5	4009.28	6896.77	6843.35	4724.71	5271.79	5191.35	4229.97	9997.97
F28	Mean	4742.68	8314.7	15210.6	4711.14	4587.74	10102.5	8034.97	14938.6	3808.61	10904.4	16504.8	16520.6	4997.74	16231	4300.7	13416.7	14061.7	9508.89	6072.22	5489.44	4204.45	28440.7
	Std	477.867	1332.12	1387.11	522.329	320.423	1331.2	1382.07	1289.52	66.6822	1052.69	1699.24	7036.9	549.998	2387.83	236.611	1640.81	1269.85	1578.18	551.625	680.645	221.11	2625.49
	Best	4010.88	6556.12	13071.7	3955.11	4026.81	7460.31	5765.73	12319	3656.92	8580.2	14308.8	6790.43	4031.65	12439.6	3941.38	11004.5	11205.5	5931.9	5176.4	4614.38	3859.61	24916.3
	Worst	6119.56	11318	16717.7	5984.17	5402.55	13751.6	12362.5	17445.9	3948.81	12966.9	21250.4	27507.6	6333.49	22350.7	4832.72	18030.4	17380.8	12566.9	7442.04	7489.51	4817.43	34980.1
F29	Mean	7377.23	10359.8	16027.9	7733.39	8254.53	12628.6	7990.31	20709.7	7897.88	16042.2	15248.6	12697.1	7121.18	14852.4	7454.48	16349.3	17437.8	9532.38	9914.97	9092.28	9582.25	32205.2
	Std	790.391	603.492	1572.09	799.539	725.036	1945.95	862.419	3998.08	548.951	2164.34	3913.47	3077.42	611.54	5789.52	656.293	4941.17	3027.88	860.656	1146.66	720.12	790.955	13253.9
	Best	5992.46	9198.2	12396.1	6611.83	6810.73	9787.32	6203.74	14711.3	6932.63	12429.7	10299.6	8574.09	5801.82	11393.2	5998.53	10704.5	11536.6	7862.92	7630.19	7617.94	8125.48	16178.2
	Worst	9269.59	11747.6	18846.4	9789.61	9680.97	17743.3	9852.56	34013.2	9248.78	19967.5	23960.4	21937.7	8327.11	42734.9	8504.73	28872.3	25083.2	11421.8	12224.2	10568.6	11409.1	82766.7
F30	Mean	117087	1.36722e+07	1906594267	4.61217e+06	1.26773e+07	1.78542e+09	1.65945e+07	3.14095e+09	849314	1.16338e+09	7.27706e+09	3.31564e+08	882814	3.82659e+09	1.94052e+06	5.13673e+09	2.63061e+09	1.88815e+07	6.95825e+07	7.30624e+06	1.58838e+08	1.35709e+10
	Std	57693.8	1.72086e+07	5.07621e+08	4.01752e+06	6.11408e+06	1.71904e+09	1.30914e+07	1.47686e+09	449138	3.90613e+08	3.91105e+09	2.37367e+08	536686	4.28359e+09	2.75429e+06	3.98106e+09	1.02375e+09	9.26125e+06	4.0455e+07	4.81651e+06	5.63377e+07	3.06642e+09
	Best	59725.8	3.62347e+06	6.88187e+08	1.04955e+06	4.2421e+06	1.45625e+08	3.78536e+06	1.31306e+09	335212	4.94782e+08	1.74728e+09	1.01805e+08	230923	1.62281e+08	110145	4.22091e+08	1.01024e+09	3.97339e+06	2.10812e+07	1.11081e+06	6.8404e+07	8.90431e+09
	Worst	295594	9.73043e+07	3043753369	1.58118e+07	3.13327e+07	7.52316e+09	5.94489e+07	6.42851e+09	2.3199e+06	2.05142e+09	1.73954e+10	9.30696e+08	2.77805e+06	1.43941e+10	1.01297e+07	1.54021e+10	5.29002e+09	4.60661e+07	2.00033e+08	2.37966e+07	2.70105e+08	2.04257e+10
(W|T|L)			(29|0|0)	(29|0|0)	(25|0|4)	(24|0|5)	(27|0|2)	(25|0|4)	(29|0|0)	(23|0|6)	(28|0|1)	(29|0|0)	(29|0|0)	(24|0|5)	(27|0|2)	(24|0|5)	(28|0|1)	(29|0|0)	(29|0|0)	(27|0|2)	(25|0|4)	(25|0|4)	(29|0|0)

## Sheet: CEC-2020(Dim=10)
Function		HTSO	DE	LSHADE	LSHADE_SPACMA	LSHADE_cnEpSin	MELGWO	PPSO	WOA	SSA	HO	GJO	DBO	SBOA	BKA	FTTA	SCSO	AO	SO	AVOA	GTO	RIME	SCA
F1	Mean	103.47	15727.7	1525.43	122.427	117.767	4096.78	1545.63	5.08199e+07	4752.07	299750	3.92536e+08	605274	3224.96	88126.4	3541.68	1.17598e+08	8.96732e+06	3220.55	3038.08	3263.6	20040.1	9.96599e+08
	Std	5.63581	81270.1	2389.84	97.1459	43.1591	3817.04	2108.88	5.90261e+07	3666.89	712680	4.94441e+08	2.80234e+06	3477.78	64538.2	3136.67	3.08901e+08	7.6369e+06	3095.45	2869.13	3072.65	12703	3.46195e+08
	Best	100.038	100.012	109.517	100	100	220.874	106.969	1.61842e+06	134.224	5547.94	497072	163.564	101.014	25707.2	100.677	41590.6	1.58396e+06	120.27	100.147	103.73	4955.82	3.48718e+08
	Worst	120.242	445832	10416.3	627.736	328.193	13046.1	7685.36	2.67811e+08	12467.1	2.70107e+06	2.04462e+09	1.52767e+07	12414.5	308821	12740.8	1.5915e+09	2.75589e+07	11062.7	12715.9	10599.1	50219.6	1.61312e+09
F2	Mean	1600.02	2489.88	1574.93	1433.87	1351.63	1793.8	1587.75	2415.17	1829.9	1834.37	2073.96	1985.79	1425.88	1819.18	1741.42	2019.02	1927.91	1634.22	1938.51	2009.28	1523.75	2507.81
	Std	223.331	172.456	275.903	116.855	145.862	280.816	283.279	291.922	317.104	285.617	445.408	311.178	236.228	204.548	308.476	319.943	263.401	226.585	271.644	266.348	240.386	216.797
	Best	1266.83	1963.95	1168.73	1241.36	1164.65	1348.16	1110.18	1881.6	1349.02	1324.19	1323.2	1285.18	1106.89	1387.8	1118.6	1347.3	1344.18	1120.65	1449.11	1485.59	1129.08	2180.77
	Worst	2150.99	2801.9	2667.04	1774.08	1691	2400.72	2276.43	3069.18	2538.75	2261.46	3026.02	2545.97	1858.65	2234.86	2404.77	2639.34	2477.12	2000.99	2637.99	2589.15	2303.95	3019.36
F3	Mean	718.881	744.687	725.495	717.38	716.778	740.46	716.961	781.831	773.556	761.785	756.302	744.387	722.903	756.708	735.289	768.544	757.64	742.623	771.622	748.421	728.485	782.39
	Std	4.3729	5.54041	6.443	2.93186	3.63885	12.5279	2.42847	19.8449	23.9433	17.7953	12.6498	19.0312	6.11187	18.5696	7.45888	17.1481	12.9661	13.1319	25.3007	16.4425	9.57299	14.3444
	Best	712.248	734.764	713.624	711.177	702.691	723.852	712.846	746.708	732.151	731.873	728.289	710.596	714.035	723.956	721.435	724.016	736.049	721.741	730.017	720.916	713.49	755.788
	Worst	729.831	753.757	743.844	724.174	723.886	768.627	721.856	838.314	821.275	795.809	774.972	800.23	735.906	806.033	752.034	797.73	784.404	771.785	821.171	781.415	748.784	821.175
F4	Mean	1900.89	1902.72	1901.7	1900.95	1900.99	1901.95	1901.24	1909.89	1902.31	1908.58	2024.58	1904.3	1901.04	1903.94	1902.16	2507.63	1910.28	1902.75	1904.68	1902.32	1901.65	1937.72
	Std	0.283639	0.509636	0.425931	0.251617	0.36127	1.21832	0.965871	8.47193	1.18021	5.74903	521.354	2.46564	0.310549	3.19998	1.19744	2706.69	12.7777	1.14915	2.52355	1.20369	0.636332	27.685
	Best	1900.44	1901.56	1900.91	1900.32	1900.53	1900.66	1900.04	1903.27	1900.82	1902.59	1902.53	1901.1	1900.33	1901.61	1900.68	1901.12	1902.39	1900.93	1901.12	1900.62	1900.61	1911.04
	Worst	1901.6	1903.63	1902.43	1901.44	1901.78	1906.36	1904.9	1945.38	1905.21	1926.46	4771.15	1911.47	1901.62	1916.51	1905.22	16451	1961.41	1905.11	1909.96	1906.07	1903.21	2011.43
F5	Mean	1809.32	1905.48	1845.17	2028.68	2022.92	13148.2	184114	428261	5790.41	15366.4	52883.1	19110.4	5065.34	2573.83	11441.9	39049.1	31105.4	10719.1	33375.2	2230.79	10531.8	73039.3
	Std	67.6999	607.59	95.6115	198.712	226.533	23900.4	149266	909657	4311.61	17796.2	139073	25694.8	3374.81	678.199	28104.5	102905	43016	14023.2	41855.1	320.859	13050.8	92928.8
	Best	1725.88	1714.43	1717.43	1742.45	1724.11	1757.97	4832.3	7810.5	2143.08	2594.48	3572.49	2357.87	1879.84	1758.82	1716.57	2782.12	3040.23	1912	2486.32	1793.22	2017.65	10664.9
	Worst	1972.95	5076.74	2072.5	2554.1	2681.3	134938	570251	3.31642e+06	19312.6	77437.9	611529	130403	17323.1	4717.46	157872	347942	178944	69377.9	155369	3013.13	71751.5	399053
F6	Mean	1618.38	1621.81	1603.83	1647.77	1638.8	1729.41	1737.9	1829.67	1797.37	1836.36	1859.07	1804.98	1686.87	1723.3	1751.2	1791.43	1785.58	1690.93	1805.14	1753.05	1704.18	1845.19
	Std	37.6935	44.8989	2.11796	60.3096	62.9831	80.9005	106.287	108.158	121.018	98.6262	105.623	128.588	73.3929	96.2599	100.094	105.987	79.2102	84.5023	102.696	132.823	95.0596	94.91
	Best	1600.74	1600.34	1601.38	1601.07	1601.13	1603.69	1601.4	1655.93	1601.71	1649.36	1627.4	1602.84	1601.14	1602.09	1601.21	1628.71	1647.31	1601.52	1607.5	1601.63	1601.09	1664.18
	Worst	1735.36	1721.05	1611.98	1772.66	1840.33	1943.87	1958.03	2076.25	2031.78	2020.42	2097.4	2057.11	1841.72	2033.78	2033.41	2039.44	1971.63	1897.93	2074.7	2165.44	1878.16	2045.43
F7	Mean	2125.59	2114.57	2138.74	2165.61	2175.39	10415.4	10922.2	781153	3545.63	7691.18	9873.56	10530.6	2504.1	2780.58	3043.9	8411.92	14432.4	4545.86	10754.4	2419.42	10302.7	14728.1
	Std	25.2115	24.0718	27.2255	75.8209	67.0763	7302.82	8856.56	1.50252e+06	1274.77	5927.86	5080.92	11236.6	237.409	320.642	1192.79	5419.62	10260.8	3543.74	9261.19	245.81	8156.12	8100.27
	Best	2102.5	2100.37	2107.21	2100.55	2100.38	2503.41	2283.23	6615.72	2313.24	2718.04	2996.32	2350.85	2146.31	2258.15	2103.36	2642.48	4067.74	2349.52	2602.66	2101.19	2181.75	5824.9
	Worst	2228.12	2221.46	2234.05	2436.24	2283.33	29840	45700.9	6.8333e+06	7884.99	27500.1	22220.7	32663	3063.5	3539.51	6576.58	21361.7	36577.9	19348	30956.2	2985.34	26781.1	33302.7
F8	Mean	2291.45	2301.39	2300.81	2297.53	2300.78	2334.3	2302.29	2387.82	2384.4	2314.4	2376.51	2311.67	2297.67	2337.19	2301.78	2328.63	2312.18	2302.28	2325.12	2304.98	2298.71	2383.16
	Std	26.3748	1.63721	0.809962	18.4256	0.400926	186.098	8.7185	292.916	333.048	8.58906	81.0841	11.2561	16.2655	140.064	13.0778	35.4698	10.8257	1.86303	107.453	4.59929	18.1598	35.4447
	Best	2200	2300	2300	2200	2300	2228.94	2300	2246.06	2300.5	2304.05	2219.21	2289.21	2211.57	2302.73	2235.03	2240.91	2260.73	2300.35	2248.91	2301.15	2219.33	2305.54
	Worst	2302.42	2306.23	2302.79	2302.26	2301.82	3317.01	2347.88	3787.41	3993.35	2338.66	2597.19	2347.52	2301.39	3072.99	2313.23	2430.51	2327.2	2309	2890.76	2321.66	2305.31	2478.4
F9	Mean	2739.9	2725.87	2733.56	2720.45	2728.91	2741.64	2742.96	2762.6	2751.16	2672.62	2766.96	2754.54	2730.38	2767.6	2754.77	2739.19	2736.74	2754.21	2766.25	2693.21	2730.6	2789.82
	Std	3.83095	71.6622	43.8586	59.9957	43.4952	47.0585	5.82035	69.9617	86.7903	122.214	38.8807	72.4809	51.0938	24.7026	12.1071	84.1138	80.3063	11.8367	75.0345	117.005	78.9744	23.6834
	Best	2731.7	2500	2503.06	2500	2500	2500.02	2732.55	2564.3	2500	2500.13	2575.14	2501.27	2500	2736.13	2738.58	2507.61	2503.36	2737.47	2500	2413.2	2500.16	2674.05
	Worst	2747.72	2770.25	2748.09	2743.47	2751.98	2787.86	2755.64	2820.12	2803.57	2815.13	2818.57	2821.96	2756	2813.95	2788.07	2794.51	2795.62	2788.21	2832.35	2794.25	2790.6	2811.58
F10	Mean	2915.37	2923.08	2919.47	2923.16	2927.66	2938.77	2938.57	2977.13	2930.52	2912.53	2954.54	2945.58	2917	2927.39	2928.42	2937.46	2943.63	2924.88	2927.74	2926.99	2929.64	2983.04
	Std	22.6666	23.5565	23.2223	23.3265	22.58	20.5534	17.7801	40.536	24.7701	88.4114	47.2594	28.3822	22.7455	24.6037	25.161	55.1162	29.4874	22.758	32.1328	24.4117	31.0492	25.8688
	Best	2897.74	2897.74	2897.75	2897.76	2897.78	2899.61	2899.63	2917.84	2897.84	2601.34	2901.13	2899.65	2897.74	2897.85	2897.75	2724.19	2899.97	2897.94	2897.94	2897.75	2897.75	2939.08
	Worst	2945.98	2946.4	2945.99	2946.4	2946.19	2971.39	2954.71	3076.53	2962.22	2973.01	3131.11	3024.8	2945.98	2978.13	2971.65	3055.34	3032.64	2946.63	3024.3	2953.25	3024.32	3050.58
(W|T|L)			(8|0|2)	(7|0|3)	(7|0|3)	(7|0|3)	(10|0|0)	(8|0|2)	(10|0|0)	(10|0|0)	(8|0|2)	(10|0|0)	(10|0|0)	(8|0|2)	(10|0|0)	(10|0|0)	(9|0|1)	(9|0|1)	(10|0|0)	(10|0|0)	(9|0|1)	(8|0|2)	(10|0|0)

## Sheet: CEC-2020(Dim=15)
Function		HTSO	DE	LSHADE	LSHADE_SPACMA	LSHADE_cnEpSin	MELGWO	PPSO	WOA	SSA	HO	GJO	DBO	SBOA	BKA	FTTA	SCSO	AO	SO	AVOA	GTO	RIME	SCA
F1	Mean	3768.14	7481.77	26984.7	5786.57	5002.83	33292.9	7142.19	3.84838e+08	10296.5	510428	2.38876e+09	8.57376e+06	5981.49	1.06154e+08	4889.73	8.10205e+08	3.10574e+08	86043	7837.84	7154.93	140922	4.12392e+09
	Std	4175.52	6888.53	20442.1	6749.28	4702.16	54290.6	6740.15	2.69926e+08	7313.83	1.66965e+06	1.07677e+09	1.67253e+07	6749.81	2.48493e+08	5401.71	7.41641e+08	2.5092e+08	226308	7850.21	8017.45	91380.1	9.94056e+08
	Best	104.885	265.878	5877.02	104.259	163.918	3066.51	100.452	7.96521e+07	604.699	30701.2	5.14502e+08	431.142	117.163	85945.6	151.643	51120.4	4.40658e+07	1346.02	120.586	109.721	31782.3	2.01351e+09
	Worst	16108.5	24334.5	78607.4	24054.5	16941.8	244950	25768	1.12233e+09	25293.7	9.18819e+06	5.07758e+09	6.36465e+07	25703.3	9.21355e+08	19161.7	2.67142e+09	1.08755e+09	1.25123e+06	25484.9	26344.6	431024	6.39858e+09
F2	Mean	2104.38	3792.25	2359.11	1703.51	1587.21	2478.71	1913.02	3302.56	2530.81	2556.98	3252.41	2645.03	1712.72	2552.32	1852.09	2799.09	2878.44	1885.41	2476.6	2416.84	1756.11	3951.41
	Std	354.547	258.075	233.139	189.11	178.349	412.273	288.909	441.404	390.051	328.148	796.53	490.092	251.362	315.098	296.714	470.323	482.056	268.529	366.389	390.346	226.797	244.638
	Best	1222.53	3338.54	1956.39	1281.8	1259.26	1341.84	1356.09	2628.05	1788.79	1691.26	1698.88	1639.52	1228.68	1562.84	1383.26	1510.85	1892.93	1470.89	1650.8	1568.49	1246.94	3438.15
	Worst	2850.29	4427.56	2745.87	2013.99	1862.56	3209.64	2556.46	4749.1	3476.43	3021.72	4370.14	3424.27	2122.67	2943.72	2439.03	3480.26	3775.33	2403.5	3254.62	3215.63	2269.69	4348.21
F3	Mean	731.177	788.467	762.35	727.389	725.253	785.402	729.021	888.921	849.78	851.085	815.877	795.144	740.027	847.663	745.637	844.859	821.123	766.742	827.746	809.553	744.147	870.476
	Std	6.97139	7.04287	11.5131	3.05878	2.94989	28.1375	6.15256	45.666	47.1343	25.3589	24.5487	27.7553	11.9916	34.6838	13.4734	41.0732	27.0438	21.078	38.6197	30.3522	11.9191	18.2994
	Best	722.937	773.041	744.029	720.44	721.188	734.516	720.418	802.118	772.846	800.618	785.826	742.554	724.114	782.389	724.825	782.366	784.285	735.77	750.7	749.407	724.547	839.708
	Worst	754.966	801.434	788.478	734.29	733.936	850.54	747.225	979.754	924.871	904.509	861.955	857.845	782.959	922.732	774.96	957.107	884.961	813.237	916.959	892.248	768.356	903.306
F4	Mean	1901.97	1906.06	1905.14	1901.81	1901.58	1954.62	1902.34	2282.53	1904.45	1941.98	13910.7	1911.34	1902.23	1938.22	1904.18	2163.67	1931.83	1904.65	1908.92	1908.8	1903.28	2933.07
	Std	0.486665	0.834909	0.930679	0.72058	0.487209	243.737	1.31418	515.883	1.93359	35.9358	63287	6.96	0.779216	34.8944	2.13461	534.756	20.0233	1.62015	4.14916	7.11991	1.16657	1796.1
	Best	1900.76	1904.35	1903.26	1901.04	1900.58	1902.89	1900.89	1910.93	1901.07	1904.93	1916.69	1903.44	1900.96	1908.05	1901.25	1904.75	1912.38	1902.07	1902.05	1902.17	1901.15	1931.99
	Worst	1903.04	1908.06	1907.33	1904.74	1902.79	3244.74	1906.99	3745.35	1908.19	2018.86	348975	1934.66	1904.72	2021.2	1911.97	4212.5	2001.31	1908.27	1916.79	1940.18	1906.58	11294.9
F5	Mean	1942.39	2098.19	2286.65	2333.03	2434.71	150075	276012	5.74461e+06	94895.4	260718	769438	438478	47594.1	9526.93	138752	426479	1.86837e+06	73802.2	439100	3007.49	209423	1.03517e+06
	Std	116.82	134.255	231.166	315.208	311.374	136440	242186	5.45511e+06	111681	177997	486222	404737	49458.2	10715.1	282548	375610	1.274e+06	93202.2	342051	718.41	174508	818522
	Best	1763.81	1829.55	1770.43	1894.76	1872.95	2920.27	14071.4	185343	5785.54	14616.1	25346	9912.19	4221.42	3052.4	3091.47	10681	196565	3068.3	22879.4	1995.91	3447.25	190646
	Worst	2244.96	2358.05	2821.18	2954.1	3017.66	731965	987874	1.88888e+07	452681	888547	1.50359e+06	1.65141e+06	179014	55222.1	1.39789e+06	1.38801e+06	4.26438e+06	370901	1.1678e+06	5789.94	703800	3.58022e+06
F6	Mean	1764.4	2021.02	1914.84	1789.1	1756.17	1878.47	1804.57	2301.54	2006.91	1948.96	1949.94	2101.71	1729.89	1928.12	1901.75	1987.13	2020.7	1870.18	2037.5	1913.36	1847.29	2302.45
	Std	90.9068	150.857	93.859	101.412	68.5885	153.316	123.706	205.721	167.475	120.483	222.902	201.876	86.2179	168.463	156.949	163.354	188.808	116.229	160.79	165.229	119.807	168.878
	Best	1621.24	1653.34	1728.33	1641.32	1628.03	1644.26	1626.51	1843.44	1744.15	1760.15	1703.2	1734.85	1612.42	1649.28	1632.15	1731.96	1721.14	1667.13	1697.13	1646.69	1627.93	1932.24
	Worst	1921.53	2249.94	2115.38	2017.98	1906.14	2173.21	2035.12	2677.67	2422.29	2174.2	2526.26	2590.42	1923.35	2346.72	2192.55	2357.67	2484.58	2120.42	2386.05	2336.89	2115.73	2596.25
F7	Mean	2236.65	2252.77	2501.03	2581.82	2618.83	143039	618204	3.71535e+06	38352.2	262523	515112	166389	14543.3	6291.6	15618.6	433441	238166	76681.5	129783	2783.95	67264.7	337065
	Std	94.0827	103.248	181.985	194.374	364.21	315935	572588	5.03403e+06	46588.8	334931	1.79415e+06	174420	17029.5	3580.49	24060.6	1.5758e+06	243018	84482	102688	343.609	81210	192430
	Best	2108.9	2110.16	2209.1	2232.37	2111.18	3996.14	12673.5	164605	3539.28	10588.7	47405.7	4045.42	2683.85	2826.51	2324.34	30028.8	11026.7	4485.98	5402.43	2144.68	3443.07	61895.4
	Worst	2509.82	2487.06	2803.48	3066.72	3586.33	1.76053e+06	2.59914e+06	2.15376e+07	209244	1.11032e+06	1.00014e+07	538712	84255.4	18232.8	100535	8.76078e+06	1.22852e+06	408293	349238	3694.57	295364	760564
F8	Mean	2300.57	2296.98	2301.57	2301.21	2301.3	2591.71	2300.67	3091.04	2642.34	2306.41	2772.61	2442.98	2300.63	2687.18	2344.14	2417.54	2322.84	2372.75	2501.3	2303.08	2450.01	3252.83
	Std	0.555242	18.3191	1.14672	0.827347	1.46227	585.167	1.19566	1077.91	735.957	3.24927	749.036	419.228	0.567916	700.033	228.763	136.534	10.6817	273.671	628.617	3.57924	320.762	1090.14
	Best	2300	2200.01	2300.1	2300	2300	2300.46	2300	2317.74	2300	2303.11	2253.74	2300	2300	2306.28	2300	2310.41	2312.56	2300.09	2259.42	2300	2262.78	2571.98
	Worst	2301.66	2301.67	2304.86	2303.93	2307.76	3996.73	2306.11	5087.02	4953.29	2317.13	5545.55	4522.33	2302.09	4429.04	3555.32	3000.15	2365.18	3499.56	4901.3	2317.71	3502.27	5472.45
F9	Mean	2802.73	2831.44	2815.44	2796.95	2797.73	2831.9	2815.55	2901.34	2852.42	2943.95	2869.35	2862.62	2790.43	2900.33	2810.37	2850.02	2848.83	2838.23	2850.31	2838.32	2811.09	2924.06
	Std	4.08411	19.3987	7.79183	3.68675	3.58844	21.2508	25.9553	102.954	41.5085	93.2597	30.279	36.8941	55.0439	59.9933	7.5325	55.4647	27.84	17.7869	25.9462	25.517	9.74804	15.6782
	Best	2796.51	2795.23	2801.35	2791.49	2792.61	2798.54	2793.24	2555.22	2800.24	2543.5	2818.38	2803.99	2500	2820.87	2796.26	2590.5	2807.45	2813.42	2811.36	2809.48	2798.36	2897.32
	Worst	2814.08	2862.46	2830.01	2806.5	2806.55	2874.74	2911.24	3009.84	2962.07	3110.77	2943.26	2980.9	2814.97	3072.04	2827.88	2940.53	2932.07	2882.65	2913.48	2925.98	2836.91	2970.46
F10	Mean	2900	2954.26	2914	2934.23	2912.37	3069.34	3069.37	3240.89	2924.24	3154.19	3201.88	3087.12	2921.48	3087.14	2938.49	3165	3128.06	3063.04	3080.23	2973.76	2993.42	3324.46
	Std	0.0083089	72.2676	10.6687	77.1865	48.3057	83.7582	87.9185	94.9995	74.0403	42.0167	57.1456	95.7924	56.4438	64.8551	87.7868	39.5194	54.9637	80.1866	89.1094	107.557	93.0822	81.4792
	Best	2900	2900.15	2901.95	2900	2900	2903.46	2900.28	3038.68	2900	3094.4	3131.46	2900.04	2900	2908.53	2900	3090.12	2960.67	2901.13	2900.01	2900	2901.11	3207.29
	Worst	2900.03	3120.14	2936.84	3136.63	3139.39	3174.05	3223.16	3533.48	3156.58	3257.7	3342.71	3263.46	3122.22	3171.19	3180.74	3253.29	3260.97	3186.45	3185.16	3173.09	3131.08	3494.84
(W|T|L)			(9|0|1)	(10|0|0)	(5|0|5)	(5|0|5)	(10|0|0)	(8|0|2)	(10|0|0)	(10|0|0)	(10|0|0)	(10|0|0)	(10|0|0)	(7|0|3)	(10|0|0)	(9|0|1)	(10|0|0)	(10|0|0)	(9|0|1)	(10|0|0)	(10|0|0)	(9|0|1)	(10|0|0)

## Sheet: CEC-2020(Dim=20)
Function		HTSO	DE	LSHADE	LSHADE_SPACMA	LSHADE_cnEpSin	MELGWO	PPSO	WOA	SSA	HO	GJO	DBO	SBOA	BKA	FTTA	SCSO	AO	SO	AVOA	GTO	RIME	SCA
F1	Mean	763.093	448095	1.57452e+06	3007.42	3290.48	3.11217e+08	67451.7	1.24392e+09	4261.36	6.15701e+07	5.15758e+09	4.13983e+07	4356.47	1.48097e+09	7215.2	2.435e+09	8.4847e+08	94631.7	4592.03	1826.92	450266	8.24573e+09
	Std	707.09	830607	1.01749e+06	2350.58	3485.73	6.5481e+08	346112	6.5555e+08	4220.88	8.56026e+07	2.5249e+09	4.44948e+07	4087.77	1.48978e+09	15374.7	2.24288e+09	4.23673e+08	108768	4128.01	2473.95	223133	1.40991e+09
	Best	100.079	2332.84	403530	221.77	127.782	6192.33	102.98	3.47623e+08	106.077	416907	1.23752e+09	617.559	106.453	814867	117.305	1.43426e+08	2.05342e+08	6578.64	210.181	139.347	153358	5.78222e+09
	Worst	2920.88	3.19657e+06	3.82647e+06	10001.6	12160.3	2.74723e+09	1.8996e+06	2.8153e+09	11890.4	3.49155e+08	1.00001e+10	1.80886e+08	12019.3	7.19264e+09	84724.7	8.56263e+09	1.75355e+09	506796	12006.2	10162.6	1.05493e+06	1.06012e+10
F2	Mean	2247.57	5289.37	3396.35	1757.81	1848.62	2908.73	2396.88	4485.28	3068.46	3320.21	4296.36	3559.56	1996.91	3274.28	1952.48	3811.24	3646.98	2175.01	2886.34	3100.13	2131.23	5320.69
	Std	330.992	317.437	343.176	142.556	199.566	427.795	426.247	622.374	483.791	496.259	902.213	590.776	375.09	413.861	289.147	609.9	567.178	274.278	543.487	631.632	381.839	266.089
	Best	1725.11	4397.52	2801.67	1541.92	1356.46	2129.4	1448.86	3240.32	2185.83	2245.67	2920.81	2574.79	1445.56	2288.61	1118.55	2471.97	2149.14	1648.41	1940.83	1678.94	1358.45	4771.02
	Worst	3216.36	5734.19	4402.3	2110.42	2312.73	3648.49	3064.62	5378.62	3935.76	4366.03	6214.87	4665.26	3156.31	4117.88	2438.67	5004.15	4620.13	2739.21	4073.29	4299.12	2793.98	5818.51
F3	Mean	748.169	834.139	810.752	740.393	744.394	830.97	743.783	972.073	884.323	894.74	867.612	831.869	763.719	913.189	762.534	903.644	884.292	799.669	873.569	863.543	775.992	958.168
	Std	7.46078	15.23	14.8682	5.69035	8.19154	32.1842	9.21364	38.889	47.5723	35.8797	30.6299	41.6851	19.1089	35.2615	16.5599	47.2009	29.9899	23.7948	39.8576	37.6697	16.8791	35.3292
	Best	732.727	786.904	778.578	730.546	732.185	769.404	731.994	873.889	768.505	827.083	815.788	770.757	736.212	816.278	740.918	818.179	831.789	758.223	795.697	783.663	743.432	899.584
	Worst	766.605	856.234	830.796	754.668	767.901	915.23	762.593	1028.35	954.775	965.967	931.999	935.681	832.637	968.316	809.034	1025.18	951.326	848.327	954.057	940.611	814.764	1050.4
F4	Mean	1903.6	1912.2	1909.94	1904.27	1904.18	1944.44	1906.86	2557.03	1909.76	1962.4	3175.59	1924.23	1904.04	2096	1907.44	2682.6	2052.17	1908.48	1918.09	1921.4	1905.8	6711.19
	Std	1.09284	2.61694	1.5956	1.73142	1.65033	49.7265	4.71644	1122.97	4.94349	35.9329	1864.56	17.5187	1.51287	221.512	5.57211	1617.14	523.307	2.37656	7.92341	12.2785	1.78632	4943.56
	Best	1902.23	1908.93	1906.36	1901.98	1902.19	1907.31	1902.03	1920.9	1902.69	1919.49	1912.87	1908.05	1901.58	1912.42	1901.47	1916.31	1920.81	1904.19	1902.93	1906.35	1902.64	2202.82
	Worst	1905.88	1918.42	1912.7	1909.56	1908.71	2156.5	1920.49	6186.91	1925.41	2039.49	10803.1	1986.56	1907.92	2834.21	1933.41	10473.4	4801.49	1913.23	1936.29	1962.12	1909.88	19924
F5	Mean	2481.41	46726.9	4371.5	8642.72	8494.55	426527	725087	3.38698e+06	168590	743098	841481	1.17569e+06	182344	55273.9	173841	893205	856234	444305	1.01559e+06	39852.6	447524	2.90446e+06
	Std	241.249	65601.4	1185.32	9618.98	8242.36	407814	600104	3.79839e+06	66937.1	454298	750536	1.2358e+06	129632	51280.2	119081	580543	486254	463443	809033	36688.7	425741	1.57583e+06
	Best	1925.43	3230.49	3059.62	2726.15	2466.55	44365.3	97082.8	496358	31568.8	91839.5	148736	144459	17168.6	11800.7	10382.6	184596	101644	32981.1	138066	4454.43	48132.7	626256
	Worst	2890.97	320184	8518.71	48592.2	30009.4	1.50004e+06	2.88599e+06	1.74086e+07	338259	1.47653e+06	3.2154e+06	5.40549e+06	480317	214924	458626	2.14952e+06	1.99831e+06	1.97151e+06	3.78249e+06	142826	1.59424e+06	6.69794e+06
F6	Mean	1674.5	1874.02	1811.09	1649.59	1695.6	2084.06	1853.6	2730.32	2001.09	2423.47	2316.56	2147.04	1706	2199.47	1685.12	2289.19	2286.46	1886.54	1991.69	1965.18	1762.38	2624.95
	Std	68.7528	202.183	94.7867	65.5066	74.831	260.824	159.925	339.414	198.183	182.234	328.219	297.689	101.346	184.939	60.6665	263.972	190.135	155.758	227.22	146.172	111.03	186.464
	Best	1619.16	1606.66	1721.88	1603.15	1602.6	1638.59	1616.38	2050.85	1611.15	2068.6	1790.06	1653.55	1602.78	1842	1602.73	1843.29	1951.88	1614.31	1630.24	1721.96	1610.94	2238.85
	Worst	1857.99	2258.08	2237.96	1853.57	1881.77	2703.04	2211.38	3626.93	2434.17	2880.74	3085.18	2777.64	1994.89	2541.32	1759.26	2787.54	2740.4	2251.29	2419.64	2269.36	1990.96	2963.33
F7	Mean	2604.46	7627.89	3418.47	12700.7	4079.11	149750	288771	1.73263e+06	174014	70366	491356	472381	66168	11415.1	182578	412886	829199	112506	455106	12122.4	175633	688739
	Std	176.822	13197.8	388.981	49640.3	3364.38	136227	249687	1.64575e+06	177201	47928.7	558008	483269	65409.1	12769.8	220713	590522	1.01163e+06	102080	467311	14004	171878	499984
	Best	2331.03	2487.12	2729.39	2462.3	2328.14	14135.6	47275.3	56441.6	7514.66	4454.89	9565.21	23931.3	7570.24	3845.46	5729.66	15250	62203.4	4340.12	40226.6	2727.05	13766.1	125826
	Worst	2871	51596.7	4168.08	275385	16916	714728	989627	6.20712e+06	653529	193675	2.55721e+06	1.71535e+06	240642	75258.8	938278	2.93697e+06	5.18814e+06	395486	2.26144e+06	72707.2	733354	1.9264e+06
F8	Mean	3008.4	2302.23	2312.52	2301.51	2431.3	3647.35	2301.78	5029.46	3464.06	2422.17	3468.13	2805.08	2300.66	3537.49	3062.93	2847.4	2404.58	2748.02	2581.9	2301.54	3230.44	5556.14
	Std	1039.38	2.13221	1.24995	1.54077	499.853	1403.5	3.02542	1749.82	1473.35	578.976	1241.81	819.548	0.820218	1222.92	1231.36	781.908	81.5522	904.481	863.852	1.27023	1109.81	1955.89
	Best	2300	2300.1	2309.44	2300.01	2289.24	2305.37	2300	2378.8	2300	2306.36	2465.31	2301.78	2300	2315.79	2300.01	2316.33	2329.63	2301.02	2300.04	2300.01	2305.95	2911.09
	Worst	5156.97	2307.27	2315.35	2305.94	4519.33	5834.36	2315.44	7109.25	6142.33	5487.36	7043.89	5051.74	2302.58	5537.35	6000.48	6014.19	2788.27	4750.98	5621.43	2303.98	5212.4	7670.77
F9	Mean	2827.86	2910.93	2884.88	2832.51	2834.46	2875.65	2836.59	3027.63	2945.73	3028.4	2962.4	2994.61	2831.73	3018.44	2868.5	2947.61	2915.23	2877.31	2978.02	2895.66	2868.23	3020.48
	Std	11.6516	14.1869	10.5404	11.8143	15.2747	25.3672	13.7803	65.0624	54.5032	84.9019	51.7691	56.7232	15.1707	71.8369	32.3835	46.4755	39.6487	27.8093	72.7913	33.0059	23.5439	24.8377
	Best	2809.73	2880.23	2866.23	2812.16	2810.26	2830.51	2818.34	2931.21	2859.67	2879.62	2849.82	2909.18	2809.6	2903.49	2827.75	2850.77	2843.64	2833.73	2844.45	2840.53	2829.61	2986.63
	Worst	2852.82	2931.77	2902.38	2861.5	2879.8	2941.36	2872.62	3223.39	3075.3	3225.66	3050.84	3118.24	2867.98	3166.27	2984.6	3040.13	2985.62	2947.18	3116.7	2966.41	2915.79	3082.87
F10	Mean	2915.85	2926.44	2915.76	2952.48	2943.21	2995.71	2977.6	3103.97	2981.28	3012.26	3101.78	2997.94	2956.09	3000.53	2976.37	3060.76	3073.07	2962.63	2988.28	2974.86	2951	3325.26
	Std	10.6318	18.5535	1.33473	35.9526	31.4371	39.4315	25.3282	89.0451	29.5786	38.2493	59.8732	73.2659	34.1347	41.1012	33.8605	52.5723	49.1207	32.6958	28.8444	37.9408	33.4729	119.831
	Best	2913.73	2910.74	2914.23	2910.18	2911.44	2905.02	2915.32	2994.31	2913.75	2918.98	3010.61	2910.92	2904.52	2920.19	2905.41	2993.45	2994.04	2913.25	2914.78	2903.42	2910.77	3135.39
	Worst	2972.14	2973.34	2920.78	3002.67	2996.59	3065.73	3021.69	3449.99	3017.77	3070.67	3247.55	3306.99	3012.16	3111.46	3032.18	3181.73	3257.59	3010.49	3035.11	3033.34	3004.74	3660.31
(W|T|L)			(9|0|1)	(8|0|2)	(6|0|4)	(7|0|3)	(10|0|0)	(8|0|2)	(10|0|0)	(10|0|0)	(9|0|1)	(10|0|0)	(9|0|1)	(8|0|2)	(10|0|0)	(9|0|1)	(9|0|1)	(9|0|1)	(8|0|2)	(9|0|1)	(9|0|1)	(9|0|1)	(10|0|0)

## Sheet: CEC-2022(Dim=10)
Function		HTSO	DE	LSHADE	LSHADE_SPACMA	LSHADE_cnEpSin	MELGWO	PPSO	WOA	SSA	HO	GJO	DBO	SBOA	BKA	FTTA	SCSO	AO	SO	AVOA	GTO	RIME	SCA
F1	Mean	300	467.84	300.004	545.058	300	323.414	1237.47	26700	301.233	980.976	3760.48	1992.56	300.135	323.951	314.98	2049.83	4689.05	896.657	558.044	300	300.724	2392.71
	Std	2.77167e-05	404.985	0.0072162	1095.35	1.31241e-08	117.159	963.319	14098.8	2.46986	326.925	2760.44	2532.52	0.311763	36.5106	78.2765	1615.51	2697.49	653.329	484.549	5.31285e-05	0.417095	1579.86
	Best	300	300	300	300	300	300.004	304.752	4514.63	300	444.646	398.802	304.47	300.002	300.279	300	341.414	801.789	311.157	302.255	300	300.142	521.393
	Worst	300	2532.9	300.029	6163.53	300	943.23	4142.05	58060.1	308.081	1865.57	11595.9	12204.7	301.596	444.938	729.122	4492.22	10944.6	3520.54	2296.33	300	302.05	6477.15
F2	Mean	405.594	404.042	406.365	405.624	404.106	419.087	415.228	458.157	408.032	432.222	443.921	433.828	407.261	407.693	410.634	435.407	470.262	410.166	420.376	413.317	420.146	476.64
	Std	3.37152	3.88975	2.29157	3.42026	3.4238	27.4141	22.4911	65.0423	13.2789	33.4517	26.9025	41.7859	13.319	17.5378	16.9136	34.0366	90.4253	20.1078	29.6542	23.8229	29.746	19.8433
	Best	400.006	400	404.003	400	400	400.012	400.001	401.53	400.005	400.017	402.921	403.989	400.039	400.008	400.008	400.476	400.759	400.001	400.001	400.001	400.103	433.129
	Worst	408.916	408.916	408.916	408.916	408.261	490.778	476.567	686.64	476.174	491.887	529.496	546.856	474.829	470.874	472.629	522.592	747.651	470.783	490.327	475.728	489.881	517.566
F3	Mean	600	600.002	600.049	600.004	600.007	606.672	600.01	642.536	603.67	630.137	612.36	613.796	600	628.617	600.544	620.927	622.237	601.042	619.63	607.258	600.304	622.057
	Std	0.000205907	0.00131912	0.0425518	0.00864903	0.00998973	6.46179	0.0333962	13.1259	5.11044	11.7695	8.34083	9.13953	0.000367808	10.8368	0.621743	12.0283	9.76365	1.24538	11.5008	4.485	0.425735	4.81579
	Best	600	600	600.01	600	600	601.191	600	620.967	600	605.793	600.592	600.226	600	611.144	600.006	602.052	607.676	600.041	603.701	601.125	600.095	612.555
	Worst	600.001	600.007	600.216	600.043	600.037	624.813	600.144	681.96	621.273	650.714	638.186	627.488	600.002	655.283	602.255	653.134	655.447	606.04	649.638	618.752	602.376	631.67
F4	Mean	808.524	835.2	812.667	806.375	805.489	817.114	806.202	845.501	832.026	820.336	827.872	832.739	813.565	818.94	819.269	828.625	821.711	813.997	833.701	824.078	821.572	845.314
	Std	3.21801	5.76865	3.1624	2.66057	1.72285	6.85563	3.40361	16.8027	11.2604	4.449	7.94475	12.1251	6.31693	6.99087	9.39722	8.66824	7.71242	5.8946	11.4657	7.02763	10.3876	6.69061
	Best	802.985	826.149	807.355	801.99	803.055	804.975	801.99	816.147	807.96	807.96	816.863	809.95	803.98	805.98	804.975	808.031	806.315	805.97	809.95	811.939	808.959	831.96
	Worst	814.924	849.234	817.426	812.934	808.617	833.829	814.924	883.39	868.652	828.985	850.897	863.571	827.859	833.837	851.738	842.646	836.123	826.864	857.707	833.829	846.764	856.936
F5	Mean	900.006	900.027	900.031	900.313	900.235	953.297	902.186	1670.53	1404.04	1118.1	1053.8	1013.48	900.153	1119.62	938.486	1167.58	1037.12	935.504	1232.18	959.328	901.19	1050.39
	Std	0.0326911	0.104062	0.0900411	0.669272	0.289383	46.3094	7.20023	422.22	156.568	131.653	199.184	128.103	0.684602	106.523	57.8504	197.272	116.023	37.483	174.336	74.2628	1.19892	54.3293
	Best	900	900	900	900	900	902.494	900	1125.79	928.077	917.962	900.767	906.401	900	935.069	903.528	909.122	910.576	900.09	949.558	905.04	900.022	927.197
	Worst	900.179	900.544	900.455	903.343	901.16	1079.7	938.773	2778.63	1477.95	1391.71	1748.43	1475.14	903.766	1364.33	1200.02	1542.12	1504.02	1038.17	1535.09	1227.21	903.781	1205.2
F6	Mean	1805.96	1812.25	1822.27	1827.5	1824.42	3283.06	3309.76	7343.06	4225.61	1949.15	12434.4	5426	4130.49	2837.7	4108.82	4987.59	30084.8	3779	4116.84	2057.91	4318.95	6.74613e+06
	Std	5.54786	27.658	18.2951	25.2982	18.9969	1694.38	1528.61	5053.06	2236.75	93.5735	9193.9	2016.24	1786.32	1618.72	1961.86	2148.75	24091.3	1736.04	2026.23	605.132	2018.61	5.15738e+06
	Best	1800.58	1800.21	1804.43	1801.18	1802.88	1871.71	1840.93	2224.67	1860.31	1858.51	2318.11	2077.05	1984.93	1854.42	1828.66	2010.18	4307.01	1891.36	1917.42	1824	1868.13	306906
	Worst	1827.65	1954.21	1872.29	1913.6	1902.99	8084.16	7422.85	21913.5	8128.95	2224.57	49363.4	8213.07	8023.51	8059.89	8063.98	8351.22	108557	8071.74	8201.18	5153.54	8064.57	1.70921e+07
F7	Mean	2018.93	2014.15	2019.04	2008.99	2011.97	2035	2022.3	2085.97	2030.28	2051.59	2048.34	2051.19	2012.13	2045.01	2021.26	2057.83	2050.3	2038.09	2041.73	2028.78	2018.61	2062.95
	Std	6.71961	7.73456	5.11266	8.36245	9.45802	17.5693	11.6258	39.0275	24.9148	13.2124	17.1705	35.0658	10.0183	24.5189	9.76478	27.4562	13.5977	24.844	16.9221	8.25907	11.1162	9.44972
	Best	2000.72	2000.72	2006.55	2000.07	2000.03	2005.03	2000.02	2029.36	2004.6	2022.26	2023.28	2006.21	2000	2021.34	2000	2021.82	2025.68	2005.21	2010.91	2016.74	2000.29	2044.3
	Worst	2023.98	2026.34	2026.9	2020.99	2021.12	2096.7	2046.49	2188.88	2143.33	2082.67	2093.81	2159.25	2025.03	2107.98	2054.5	2131.39	2092.8	2139.46	2082.62	2045.49	2055.61	2078.72
F8	Mean	2218.8	2215.16	2222.85	2218.03	2220.2	2224.06	2220.56	2233.65	2229.58	2229.13	2227.86	2229.23	2219.17	2229.98	2220.95	2228.3	2229.49	2222.51	2224.57	2221.59	2224.48	2235.41
	Std	6.77567	8.08129	4.57991	6.59819	22.8808	3.25465	4.13177	5.0766	29.6858	4.6778	2.93439	7.88613	6.43833	21.8068	0.737865	5.93309	3.10178	3.48371	6.07873	2.0149	22.105	4.86016
	Best	2200.32	2203.58	2207.45	2200.88	2200.16	2211.21	2200.79	2225.5	2220.05	2222.49	2222.27	2212.96	2200.79	2213.47	2218.54	2209.26	2223.77	2206.95	2203.23	2215.92	2201.6	2226.95
	Worst	2224.37	2225.31	2228.15	2223.59	2333.75	2229.54	2229.75	2245.51	2338.76	2243.7	2234.76	2254.71	2224.47	2342.8	2222.34	2237.57	2236.56	2228.21	2236.15	2229.25	2339.94	2250.34
F9	Mean	2529.28	2530.18	2529.28	2529.28	2528.08	2530.75	2531.67	2611.2	2539.08	2563.35	2599.87	2563.2	2529.28	2529.4	2539.08	2596.39	2610.37	2530.74	2545.86	2529.44	2529.29	2581.86
	Std	1.38756e-12	4.88338	5.84165e-06	1.38756e-12	0.991656	6.10186	3.83867	50.4128	37.2778	37.6594	31.4904	49.8108	1.38756e-12	0.435955	37.2778	48.7791	38.4806	5.07454	38.3692	0.589054	0.00213753	20.4324
	Best	2529.28	2529.28	2529.28	2529.28	2524.46	2529.28	2529.28	2530.2	2529.28	2530.88	2547.71	2529.28	2529.28	2529.28	2529.28	2529.3	2532.66	2529.28	2529.28	2529.28	2529.28	2546.46
	Worst	2529.28	2556.04	2529.28	2529.28	2529.08	2562.09	2545.27	2683.92	2676.22	2677.1	2683.21	2694.45	2529.28	2531.52	2676.22	2704.62	2700.14	2549.41	2676.22	2532.43	2529.29	2631.65
F10	Mean	2504.18	2504.23	2500.39	2511.35	2535.92	2603.39	2559.91	2665.8	2631.59	2552.62	2572.03	2536.67	2555.24	2615.85	2547.84	2544.3	2583.32	2546.13	2553.7	2537.54	2549.32	2518.66
	Std	21.2399	20.7233	0.0617816	33.352	51.1809	128.696	56.7145	255.236	216.918	64.419	63.1635	60.3734	55.8558	173.355	58.9964	62.9032	60.1882	104.1	66.6774	57.5029	68.0677	48.7926
	Best	2500.22	2500.33	2500.26	2500.26	2500.23	2500.39	2500.35	2500.7	2500.29	2500.36	2500.41	2500.48	2500.28	2500.5	2500.43	2500.36	2500.59	2400.23	2500.42	2500.33	2500.31	2501.21
	Worst	2616.64	2613.95	2500.51	2614.42	2611.98	3036.94	2624.82	3493.43	3372.18	2644.65	2648.46	2646.95	2615.92	3272.89	2640.14	2644.92	2670.41	2982.66	2679.29	2634.11	2760.23	2672.23
F11	Mean	2790.05	2640.1	2600.03	2645.26	2673.48	2866.43	2762.15	3071.12	2816.01	2618.08	3043.89	2754.27	2775.04	2682.11	2762.03	2872.7	2773.67	2893.55	2791.44	2625.15	2911.83	2995.4
	Std	141.651	73.6464	0.0206021	70.3227	111.312	111.722	108.38	277.643	144.968	42.0502	243.261	99.9807	142.476	135.226	138.203	173.065	92.7564	55.4092	147.183	57.1933	57.414	310.324
	Best	2600	2600	2600	2600	2600	2600.08	2600	2659.43	2600	2602.46	2750.59	2600	2600	2601.5	2600	2604.47	2615.26	2601.63	2600	2600	2610.05	2783.36
	Worst	2900	2900	2600.09	2751.11	3000	3000.02	3000	4093.59	3000	2751.15	3610.94	3000	2900	3011.69	2927.86	3225.15	2950.98	2913	3100.17	2751.1	2938.56	3836.97
F12	Mean	2861.45	2864.46	2862.67	2864.63	2864.69	2865.39	2869.5	2901.68	2871.66	2885.49	2875.46	2870.83	2862.35	2866.07	2864.51	2869.09	2869.38	2871.35	2872.26	2866.38	2866.28	2871.52
	Std	1.42763	0.944376	1.35485	0.925145	1.48625	1.73074	6.98627	35.6531	15.9693	32.8745	12.2863	10.8425	1.77948	3.0826	2.03603	6.2094	4.00175	5.26052	23.0398	7.12817	2.53569	1.72525
	Best	2858.62	2862.7	2859.38	2862.57	2858.95	2862.57	2864.87	2865.53	2861.44	2864.68	2863.5	2863.27	2859.37	2862.57	2859.39	2859.38	2863.73	2865.25	2859.85	2861.4	2862.63	2867.45
	Worst	2864.98	2866.57	2864.93	2867.39	2867.28	2870.69	2904.19	3001.56	2946.74	3011.85	2904.6	2913.62	2865.21	2877.07	2869.13	2885.33	2884.63	2885.05	2988.15	2900.43	2875.8	2874.84
(W|T|L)			(6|0|6)	(9|0|3)	(7|1|4)	(5|0|7)	(12|0|0)	(10|0|2)	(12|0|0)	(12|0|0)	(11|0|1)	(12|0|0)	(11|0|1)	(9|1|2)	(11|0|1)	(11|0|1)	(12|0|0)	(11|0|1)	(12|0|0)	(12|0|0)	(10|0|2)	(12|0|0)	(12|0|0)

## Sheet: CEC-2022(Dim=20)
Function		HTSO	DE	LSHADE	LSHADE_SPACMA	LSHADE_cnEpSin	MELGWO	PPSO	WOA	SSA	HO	GJO	DBO	SBOA	BKA	FTTA	SCSO	AO	SO	AVOA	GTO	RIME	SCA
F1	Mean	335.533	11147.1	3426.26	13008.6	2021.04	6179.79	18559.4	36498.2	11397.4	26683.2	15188.3	38670.2	2308.37	4801.07	6151.65	14720.5	66732.8	20234.1	21413.4	1150.78	1268.52	19619.5
	Std	31.1308	5068.94	3411.27	16957.3	3137.98	3231.15	7340.08	13444.5	6688.26	9975.03	5280.44	13660.1	1164.57	2964.72	3590.93	5599.76	16913.3	5521.5	5506.48	737.696	452.682	4567.92
	Best	302.183	3728.13	535.552	314.676	306.177	622.048	4560.7	18189.6	1639.87	4092.27	6788.75	10744.3	575.563	934.522	1124.27	4198.66	38351.5	10218	12370.5	317.061	574.366	11476.2
	Worst	444.181	21533.3	16968.8	48818.6	13384.2	18189.2	36183.1	65497.2	34736.5	47181.6	29904.5	70187.1	4824.23	11805.9	14432	38180.3	113674	29962.1	37136.1	3086.33	2541.21	29838.6
F2	Mean	448.447	456.547	449.489	449.963	442.359	489.063	479.489	623.871	453.926	532.815	602.633	507.794	465.465	509.509	451.591	598.289	598.36	464.022	499.691	463.993	455.863	802.08
	Std	10.5402	14.2828	0.926501	15.346	18.8448	38.2796	26.4976	73.245	13.3986	41.8021	84.2707	69.598	27.6773	59.1746	16.4687	87.6712	81.0086	20.9737	47.2282	17.3761	19.7312	96.9424
	Best	402.355	403.625	446.122	403.255	400.005	436.032	449.091	489.29	417.608	460.921	505.086	432.355	412.07	406.909	411.304	486.29	491.935	428.841	400.269	444.971	403.258	650.913
	Worst	471.964	474.967	450.716	471.864	471.578	577.064	540.355	806.753	474.077	633.594	835.322	751.768	559.811	679.323	474.67	857.326	845.579	533.906	586.502	512.89	524.225	992.734
F3	Mean	600.144	600.339	603.12	600.453	601.24	627.387	601.128	669.836	628.586	654.605	626.043	634.273	600.299	651.193	603.497	650.223	645.836	609.725	648.225	629.823	605.377	648.959
	Std	0.106686	0.630497	1.05132	0.478674	1.21178	8.29438	1.21466	16.6406	12.1367	8.97772	6.93858	10.4049	0.422513	8.66422	2.5025	8.41615	9.07825	6.38244	10.6835	12.8152	3.20698	8.46807
	Best	600.02	600.093	601.698	600.002	600.109	613.892	600.005	637.643	602.481	631.013	615.271	616.113	600.004	636.32	600.537	636.511	628.746	602.302	632.847	612.804	600.947	627.258
	Worst	600.43	603.633	607.138	601.749	604.474	640.879	605.22	705.294	649.69	670.654	642.096	655.223	601.477	669.046	613.546	667.347	674.148	627.465	669.78	660.746	612.024	668.601
F4	Mean	824.441	921.204	894.575	828.104	826.202	863.806	822.645	938.429	892.305	877.127	898.712	915.255	836.675	881.25	857.167	897.501	878.865	843.634	887.029	878.208	858.668	952.965
	Std	12.9642	8.23751	14.4454	7.99579	6.00013	14.5303	5.93585	36.8135	20.8696	13.2796	28.1962	30.3297	11.0786	11.3573	21.6425	17.4128	13.8672	10.9975	23.1163	16.6255	20.5818	15.6327
	Best	806.055	897.258	864.624	817.978	816.916	825.508	811.94	872.603	852.082	837.861	851.097	860.906	816.916	856.8	827.859	854.125	858.072	824.922	846.763	834.824	833.367	913.125
	Worst	854.923	932.465	926.125	845.768	843.54	909.451	834.823	1025.8	949.609	897.567	958.625	970.132	857.708	905.636	917.555	928.359	910.199	864.817	934.324	906.46	912.441	998.994
F5	Mean	924.808	901.878	912.037	935.75	947.928	1658.74	947.466	3789.73	2373.9	2361.82	2126.27	2138.15	946.332	2091.97	1557.66	2332.21	2598.62	1336.5	2452.58	1830.2	1369.22	2658.51
	Std	30.1045	2.2959	9.24232	39.8274	50.0105	349.324	41.9226	979.054	268.235	257.382	493.659	585.589	118.9	256.091	446.429	349.898	432.189	216.188	372.408	410.757	621.739	502.153
	Best	902.007	900.057	903.308	900.909	900.902	971.447	901.607	1518.52	1396.84	1830.91	1347.29	1166.98	900.508	1540.87	1049	1675.13	1744.83	975.116	1918.72	1133.64	919.059	1916.69
	Worst	1057.21	911.076	936.853	1071.55	1123.68	2261.03	1102	5709.77	2639.64	2842.75	3127.57	3634.65	1443.15	2466.91	2825.3	2918.74	3602.43	1798.18	3455.55	2491.47	3692.19	4037.18
F6	Mean	1916.89	4474.92	11365.6	2561.7	2462.9	6152.24	4645.45	4.45364e+06	9333.36	7077.18	2.35028e+07	187479	6118.41	13031.9	4743.17	1.1731e+07	1.19632e+06	6343.12	7638.59	6666.5	12060.8	2.06692e+08
	Std	45.8029	2352.95	9684.57	1522.38	1473.88	4560.83	3166.82	4.43626e+06	7313.17	5478.35	4.04667e+07	488499	5956.73	19086.9	3766.38	3.17098e+07	3.7288e+06	4534.79	5989.38	5692.85	6111.74	1.38988e+08
	Best	1846.75	2023.18	3683.31	1874.39	1867.2	1957.97	1899.97	295608	1931.87	2224.09	25555.7	2299.23	1936.57	2780.44	1838.09	3099.28	71217.5	1965.08	1999.01	1869.44	3301.31	2.66025e+07
	Worst	2035.45	9041.43	54123.8	9415.84	8257.92	19042.9	11147.9	1.88433e+07	25092	22784.3	1.6022e+08	1.74581e+06	23757.7	109827	15071.7	1.59044e+08	2.07989e+07	17148.2	20302.4	24765.3	27087	5.62507e+08
F7	Mean	2047.18	2048.9	2087.85	2044.27	2042.61	2117.86	2064.9	2246.71	2124	2153.51	2145.51	2158.01	2043.96	2132.47	2067.94	2155.94	2133.7	2086.9	2182.78	2112.31	2101.97	2160.7
	Std	29.0033	8.62445	12.6218	10.2442	12.2942	48.1258	23.9731	77.0361	54.2894	18.1602	58.8052	59.3406	12.5978	37.9721	26.7411	45.4313	25.8717	34.0353	49.4534	46.3331	52.5407	19.5473
	Best	2024.66	2028.99	2068.21	2029.82	2024.41	2052.37	2027.34	2124.6	2049.12	2109.21	2063.94	2081.9	2022.25	2059.19	2024.09	2059.4	2084.85	2030.9	2098.75	2036.26	2050.87	2118.75
	Worst	2169.71	2065.91	2132.26	2068.56	2077.78	2235.63	2135.45	2411.97	2268.15	2188.94	2309.39	2269.62	2070.78	2244.72	2122.37	2287.63	2215.5	2158.26	2283.34	2248.43	2270.66	2198.16
F8	Mean	2226.84	2230.29	2237.29	2227.83	2228.92	2269.04	2235.94	2280.96	2304.1	2248.94	2269.56	2316.96	2231.08	2283.26	2258.2	2294.82	2248.53	2238.38	2264.96	2252.54	2261.88	2290.88
	Std	2.06799	2.04229	4.29861	22.3662	21.9148	61.6193	35.6841	63.6123	88.1542	13.8921	59.5489	86.7312	21.4017	58.1388	51.2278	62.3046	23.078	12.8985	53.3414	57.0088	51.7679	36.0316
	Best	2222.98	2226.63	2231.72	2222	2218.48	2225.38	2221.01	2230.96	2222.7	2233.09	2227.11	2223.89	2221.25	2227.63	2221.65	2228.06	2230.72	2224.21	2224.68	2221.57	2223.88	2260.41
	Worst	2230.6	2235.94	2253.62	2345.98	2342.99	2464.61	2341.72	2514.59	2558.11	2288.38	2441.4	2560.31	2342.19	2372.82	2367.52	2415.45	2352.47	2281.23	2415.39	2461.79	2368.95	2426.22
F9	Mean	2480.78	2481.87	2481.34	2480.78	2480.44	2503.51	2486.06	2578.56	2480.79	2564.34	2601.2	2515.38	2480.78	2496.87	2480.78	2557.78	2608.42	2480.96	2491.83	2480.83	2481.48	2617.86
	Std	0.000113283	2.28731	0.343814	0.000415789	0.152069	19.6287	3.98723	31.8642	0.0311774	48.2257	49.8003	35.5897	0.00210028	14.1789	0.00557718	54.5879	44.7845	0.214466	8.95449	0.0520011	0.476965	37.8994
	Best	2480.78	2480.8	2481.03	2480.78	2480.11	2480.94	2481.08	2502.28	2480.78	2497.78	2517.67	2481.57	2480.78	2481.61	2480.78	2488.34	2534.72	2480.79	2481.21	2480.78	2480.84	2555.94
	Worst	2480.78	2492.75	2482.45	2480.78	2480.71	2566.83	2498.81	2634.02	2480.91	2684.29	2687.85	2620.53	2480.79	2544.81	2480.8	2697.6	2694.35	2481.6	2511.73	2480.91	2482.77	2699.54
F10	Mean	2989.56	2757.04	2508.71	2505.86	2540.9	3715.26	3147.61	5209.99	3898.33	3954.23	4202.92	3647.14	2630.8	4320.34	2570.87	4173.41	3466.95	3221.51	3570.71	3164.52	2822	4446.09
	Std	560.565	758.405	41.9619	39.7823	89.7994	829.041	548.501	1066.09	637.465	999.984	1445.58	1264.22	213.735	954.105	116.098	1156.84	1129.74	315.741	677.339	1069.5	305.748	1969.21
	Best	2500.31	2500.62	2500.66	2412	2415.55	2500.6	2500.59	2501.72	2500.63	2500.9	2501.26	2500.93	2500.41	2500.92	2412.76	2501.06	2501.04	2500.83	2500.75	2500.7	2472.33	2522.46
	Worst	3936.62	6433.39	2730.88	2638.95	2683.71	5015.25	4072.35	6727.51	4734.28	5587.98	6598.87	6477.33	3219.02	5463.67	2887.39	6146.96	5587.99	3749.12	4959.82	5826.71	3570.06	6898.65
F11	Mean	2900.85	2982.55	2950.26	2954.5	2906.72	3171.17	2976.92	3981.21	2916.67	3064.48	5415.84	2927.75	2903.41	3842.93	2920.78	4834.42	4154.75	3054.59	3081.89	2951.23	3034.6	6815.4
	Std	3.89075	126.538	11.559	117.283	97.1593	524.9	125.788	291.334	74.6641	191.316	697.09	90.606	18.2708	655.147	121.478	668.956	644.439	114.9	414.273	106.673	26.5767	870.755
	Best	2900.02	2668.97	2935.56	2900	2600.02	2906.23	2900	3478.78	2600	2678.12	3990.61	2634.08	2900.01	2938.04	2600.05	3777.43	3185.54	2934.66	2600.3	2900.04	2986.23	5303.01
	Worst	2921.42	3373.45	2978.37	3360.46	3054.58	5665	3305.08	4645.37	3000	3444.01	6977.79	3155.56	3000.15	6008.81	3216.04	6004.03	5673.02	3287.17	4838.45	3297.61	3098.85	8412.1
F12	Mean	2943.17	2948.65	2948.68	2958.81	2965.15	3015	2979.41	3140.81	3011.34	3163.32	3014.73	3023.37	2947.71	3061.14	2966.24	3041.13	3053.87	3014.49	3000.66	3018.99	2970.03	3088.04
	Std	6.30706	10.4004	4.8442	16.3336	17.7793	59.1488	22.8266	150.537	66.9071	117.293	33.2262	53.6582	10.4562	73.4492	22.0483	68.6387	46.9676	47.5071	37.8251	75.0351	17.8545	33.4226
	Best	2933.98	2932.63	2939.53	2939.12	2941.02	2948.67	2942.73	2974.34	2947.05	2975.82	2966.18	2954.93	2931.32	2971.92	2944.71	2962.53	2984.11	2966.13	2943.95	2945.31	2948.86	3023.68
	Worst	2971.73	2971.13	2959.61	3004.46	3000.5	3216.75	3040.03	3477.84	3229.59	3455.61	3097.01	3149.63	2977.41	3234.85	3067.46	3324.58	3170.15	3166.77	3080.57	3245.99	3003.42	3155.82
(W|T|L)			(10|0|2)	(10|0|2)	(10|0|2)	(8|0|4)	(12|0|0)	(12|0|0)	(12|0|0)	(12|0|0)	(12|0|0)	(12|0|0)	(12|0|0)	(10|0|2)	(12|0|0)	(11|0|1)	(12|0|0)	(12|0|0)	(12|0|0)	(12|0|0)	(12|0|0)	(11|0|1)	(12|0|0)
