# Supplementary material for: Higher-Order Thinking Skills Optimizer: A Metaheuristic Algorithm Inspired by Human Behavior and Its Application in Real-World Constrained Engineering Optimization Problems
Source: Biomimetics (Basel). 2026 Mar 5;11(3):191. doi: 10.3390/biomimetics11030191 (PMC13023507; doi:10.3390/biomimetics11030191)
Supplement: Supplementary file 1 [file biomimetics-11-00191-s001.zip › Table S2.xlsx]

## Sheet: CEC-2017(Dim=30)
Function	DE	LSHADE	LSHADE_SPACMA	LSHADE_cnEpSin	MELGWO	PPSO	WOA	SSA	HO	GJO	DBO	SBOA	BKA	FTTA	SCSO	AO	SO	AVOA	GTO	RIME	SCA
F1	0.0000 (+)	0.0000 (+)	0.3112 (=)	0.0004 (+)	0.0000 (+)	0.0000 (+)	0.0000 (+)	0.4825 (=)	0.0000 (+)	0.0000 (+)	0.0000 (+)	0.0000 (+)	0.0000 (+)	0.0000 (+)	0.0000 (+)	0.0000 (+)	0.0000 (+)	0.0000 (+)	0.0000 (+)	0.0000 (+)	0.0000 (+)
F3	0.0000 (+)	0.0000 (+)	0.0000 (+)	0.0000 (+)	0.0000 (+)	0.0000 (+)	0.0000 (+)	0.0000 (+)	0.0000 (+)	0.0000 (+)	0.0000 (+)	0.0000 (+)	0.0000 (+)	0.0000 (+)	0.0000 (+)	0.0000 (+)	0.0000 (+)	0.0000 (+)	0.0000 (+)	0.0000 (+)	0.0000 (+)
F4	0.0000 (+)	0.0000 (+)	0.6843 (=)	1.0000 (=)	0.0000 (+)	0.0000 (+)	0.0000 (+)	0.3871 (=)	0.0000 (+)	0.0000 (+)	0.0000 (+)	0.1260 (=)	0.0000 (+)	0.0150 (+)	0.0000 (+)	0.0000 (+)	0.0000 (+)	0.0000 (+)	0.0002 (+)	0.0001 (+)	0.0000 (+)
F5	0.0000 (+)	0.0000 (+)	0.0002 (+)	0.0023 (+)	0.0000 (+)	0.0364 (+)	0.0000 (+)	0.0000 (+)	0.0000 (+)	0.0000 (+)	0.0000 (+)	0.0000 (+)	0.0000 (+)	0.0000 (+)	0.0000 (+)	0.0000 (+)	0.0000 (+)	0.0000 (+)	0.0000 (+)	0.0000 (+)	0.0000 (+)
F6	0.9705 (=)	0.0000 (+)	0.0004 (-)	0.0001 (+)	0.0000 (+)	0.0000 (+)	0.0000 (+)	0.0000 (+)	0.0000 (+)	0.0000 (+)	0.0000 (+)	0.8766 (=)	0.0000 (+)	0.0000 (+)	0.0000 (+)	0.0000 (+)	0.0000 (+)	0.0000 (+)	0.0000 (+)	0.0000 (+)	0.0000 (+)
F7	0.0000 (+)	0.0000 (+)	0.0026 (+)	0.0002 (+)	0.0000 (+)	0.9000 (=)	0.0000 (+)	0.0000 (+)	0.0000 (+)	0.0000 (+)	0.0000 (+)	0.0000 (+)	0.0000 (+)	0.0000 (+)	0.0000 (+)	0.0000 (+)	0.0000 (+)	0.0000 (+)	0.0000 (+)	0.0000 (+)	0.0000 (+)
F8	0.0000 (+)	0.0000 (+)	0.0000 (+)	0.0000 (+)	0.0000 (+)	0.0005 (+)	0.0000 (+)	0.0000 (+)	0.0000 (+)	0.0000 (+)	0.0000 (+)	0.0000 (+)	0.0000 (+)	0.0000 (+)	0.0000 (+)	0.0000 (+)	0.0000 (+)	0.0000 (+)	0.0000 (+)	0.0000 (+)	0.0000 (+)
F9	0.0040 (-)	0.0007 (+)	0.0019 (+)	0.0002 (+)	0.0000 (+)	0.0501 (=)	0.0000 (+)	0.0000 (+)	0.0000 (+)	0.0000 (+)	0.0000 (+)	0.0000 (+)	0.0000 (+)	0.0000 (+)	0.0000 (+)	0.0000 (+)	0.0000 (+)	0.0000 (+)	0.0000 (+)	0.0000 (+)	0.0000 (+)
F10	0.0000 (+)	0.0000 (+)	0.0002 (-)	0.0011 (-)	0.0436 (+)	0.0000 (-)	0.0000 (+)	0.5592 (=)	0.0000 (+)	0.0000 (+)	0.0000 (+)	0.0026 (-)	0.0021 (+)	0.0615 (=)	0.0000 (+)	0.0000 (+)	0.0000 (-)	0.0038 (+)	0.0004 (+)	0.0138 (-)	0.0000 (+)
F11	0.0000 (+)	0.0000 (+)	0.0001 (+)	0.0000 (+)	0.0000 (+)	0.0000 (+)	0.0000 (+)	0.0000 (+)	0.0000 (+)	0.0000 (+)	0.0000 (+)	0.6735 (=)	0.0000 (+)	0.0001 (+)	0.0000 (+)	0.0000 (+)	0.0000 (+)	0.0000 (+)	0.0003 (+)	0.0000 (+)	0.0000 (+)
F12	0.0000 (+)	0.0000 (+)	0.0026 (+)	0.0018 (+)	0.0000 (+)	0.0000 (+)	0.0000 (+)	0.0000 (+)	0.0000 (+)	0.0000 (+)	0.0000 (+)	0.0000 (+)	0.0000 (+)	0.0000 (+)	0.0000 (+)	0.0000 (+)	0.0000 (+)	0.0000 (+)	0.0000 (+)	0.0000 (+)	0.0000 (+)
F13	0.0000 (+)	0.0000 (+)	0.0009 (+)	0.0000 (+)	0.0000 (+)	0.0000 (+)	0.0000 (+)	0.0001 (+)	0.0000 (+)	0.0000 (+)	0.0000 (+)	0.0468 (+)	0.0000 (+)	0.0176 (+)	0.0000 (+)	0.0000 (+)	0.0000 (+)	0.0000 (+)	0.0002 (+)	0.0000 (+)	0.0000 (+)
F14	0.0103 (+)	0.0000 (+)	0.0000 (+)	0.0000 (+)	0.0000 (+)	0.0000 (+)	0.0000 (+)	0.0000 (+)	0.0000 (+)	0.0000 (+)	0.0000 (+)	0.0000 (+)	0.0000 (+)	0.0000 (+)	0.0000 (+)	0.0000 (+)	0.0000 (+)	0.0000 (+)	0.0000 (+)	0.0000 (+)	0.0000 (+)
F15	0.7394 (=)	0.0000 (+)	0.0170 (+)	0.0000 (+)	0.0000 (+)	0.0000 (+)	0.0000 (+)	0.0000 (+)	0.0000 (+)	0.0000 (+)	0.0000 (+)	0.0000 (+)	0.0000 (+)	0.0000 (+)	0.0000 (+)	0.0000 (+)	0.0000 (+)	0.0000 (+)	0.0000 (+)	0.0000 (+)	0.0000 (+)
F16	0.0000 (+)	0.0000 (+)	0.0451 (+)	0.1761 (=)	0.0000 (+)	0.0364 (+)	0.0000 (+)	0.0000 (+)	0.0000 (+)	0.0000 (+)	0.0000 (+)	0.4825 (=)	0.0000 (+)	0.0024 (+)	0.0000 (+)	0.0000 (+)	0.0064 (+)	0.0000 (+)	0.0000 (+)	0.0001 (+)	0.0000 (+)
F17	0.0000 (+)	0.0000 (+)	0.1260 (=)	0.6843 (=)	0.0000 (+)	0.0156 (+)	0.0000 (+)	0.0000 (+)	0.0000 (+)	0.0000 (+)	0.0000 (+)	0.4119 (=)	0.0000 (+)	0.0000 (+)	0.0000 (+)	0.0000 (+)	0.0000 (+)	0.0000 (+)	0.0000 (+)	0.0000 (+)	0.0000 (+)
F18	0.0000 (+)	0.0000 (+)	0.0000 (+)	0.0000 (+)	0.0000 (+)	0.0000 (+)	0.0000 (+)	0.0000 (+)	0.0000 (+)	0.0000 (+)	0.0000 (+)	0.0000 (+)	0.0000 (+)	0.0000 (+)	0.0000 (+)	0.0000 (+)	0.0000 (+)	0.0000 (+)	0.0000 (+)	0.0000 (+)	0.0000 (+)
F19	0.0000 (+)	0.0000 (+)	0.0000 (+)	0.0000 (+)	0.0000 (+)	0.0000 (+)	0.0000 (+)	0.0000 (+)	0.0000 (+)	0.0000 (+)	0.0000 (+)	0.0000 (+)	0.0000 (+)	0.0000 (+)	0.0000 (+)	0.0000 (+)	0.0000 (+)	0.0000 (+)	0.0000 (+)	0.0000 (+)	0.0000 (+)
F20	0.0000 (+)	0.0000 (+)	0.0191 (+)	0.9000 (=)	0.0000 (+)	0.0315 (+)	0.0000 (+)	0.0000 (+)	0.0000 (+)	0.0000 (+)	0.0000 (+)	0.6627 (=)	0.0000 (+)	0.0011 (+)	0.0000 (+)	0.0000 (+)	0.0032 (+)	0.0000 (+)	0.0000 (+)	0.0000 (+)	0.0000 (+)
F21	0.0000 (+)	0.0000 (+)	0.0000 (+)	0.0000 (+)	0.0000 (+)	0.0001 (+)	0.0000 (+)	0.0000 (+)	0.0000 (+)	0.0000 (+)	0.0000 (+)	0.0000 (+)	0.0000 (+)	0.0000 (+)	0.0000 (+)	0.0000 (+)	0.0000 (+)	0.0000 (+)	0.0000 (+)	0.0000 (+)	0.0000 (+)
F22	0.0014 (-)	0.0004 (-)	0.0000 (-)	0.0000 (-)	0.2973 (=)	0.0008 (-)	0.0000 (+)	0.0022 (+)	0.4918 (=)	0.0051 (+)	0.2226 (=)	0.0001 (-)	0.1154 (=)	0.9470 (=)	0.5793 (=)	0.0040 (-)	0.0615 (=)	0.0029 (+)	0.0021 (-)	0.7062 (=)	0.0000 (+)
F23	0.0000 (+)	0.0000 (+)	0.0001 (+)	0.0000 (+)	0.0000 (+)	0.0000 (+)	0.0000 (+)	0.0000 (+)	0.0000 (+)	0.0000 (+)	0.0000 (+)	0.0000 (+)	0.0000 (+)	0.0000 (+)	0.0000 (+)	0.0000 (+)	0.0000 (+)	0.0000 (+)	0.0000 (+)	0.0000 (+)	0.0000 (+)
F24	0.0000 (+)	0.0000 (+)	0.0011 (+)	0.0000 (+)	0.0000 (+)	0.0000 (+)	0.0000 (+)	0.0000 (+)	0.0000 (+)	0.0000 (+)	0.0000 (+)	0.0000 (+)	0.0000 (+)	0.0000 (+)	0.0000 (+)	0.0000 (+)	0.0000 (+)	0.0000 (+)	0.0000 (+)	0.0000 (+)	0.0000 (+)
F25	0.0000 (+)	0.0000 (+)	0.1580 (=)	0.0701 (=)	0.0000 (+)	0.0000 (+)	0.0000 (+)	0.0748 (=)	0.0000 (+)	0.0000 (+)	0.0000 (+)	0.0000 (+)	0.0000 (+)	0.0000 (+)	0.0000 (+)	0.0000 (+)	0.0000 (+)	0.0000 (+)	0.0000 (+)	0.0000 (+)	0.0000 (+)
F26	0.0000 (+)	0.0000 (+)	0.0002 (+)	0.0798 (=)	0.0000 (+)	0.0000 (+)	0.0000 (+)	0.0000 (+)	0.0000 (+)	0.0000 (+)	0.0000 (+)	0.0993 (=)	0.0000 (+)	0.0000 (+)	0.0000 (+)	0.0000 (+)	0.0000 (+)	0.0000 (+)	0.0005 (+)	0.0000 (+)	0.0000 (+)
F27	0.0038 (+)	0.0000 (+)	0.0000 (+)	0.0000 (+)	0.0000 (+)	0.0000 (+)	0.0000 (+)	0.0000 (+)	0.0000 (+)	0.0000 (+)	0.0000 (+)	0.0038 (+)	0.0000 (+)	0.0000 (+)	0.0000 (+)	0.0000 (+)	0.0000 (+)	0.0000 (+)	0.0000 (+)	0.0000 (+)	0.0000 (+)
F28	0.0002 (+)	0.0000 (+)	0.0103 (-)	0.8303 (=)	0.0000 (+)	0.0000 (+)	0.0000 (+)	0.0207 (-)	0.0000 (+)	0.0000 (+)	0.0000 (+)	0.5895 (=)	0.0000 (+)	0.9234 (=)	0.0000 (+)	0.0000 (+)	0.0000 (+)	0.0000 (+)	0.0000 (+)	0.0000 (+)	0.0000 (+)
F29	0.0000 (+)	0.0000 (+)	0.0635 (=)	0.0108 (+)	0.0000 (+)	0.0000 (+)	0.0000 (+)	0.0000 (+)	0.0000 (+)	0.0000 (+)	0.0000 (+)	0.4643 (=)	0.0000 (+)	0.0000 (+)	0.0000 (+)	0.0000 (+)	0.0000 (+)	0.0000 (+)	0.0000 (+)	0.0000 (+)	0.0000 (+)
F30	0.0000 (+)	0.0000 (+)	0.0076 (+)	0.0001 (+)	0.0000 (+)	0.0000 (+)	0.0000 (+)	0.0933 (=)	0.0000 (+)	0.0000 (+)	0.0000 (+)	0.0087 (+)	0.0000 (+)	0.0679 (=)	0.0000 (+)	0.0000 (+)	0.0000 (+)	0.0000 (+)	0.0905 (=)	0.0000 (+)	0.0000 (+)
(W|T|L)	(25|2|2)	(28|0|1)	(20|5|4)	(20|7|2)	(28|1|0)	(25|2|2)	(29|0|0)	(23|5|1)	(28|1|0)	(29|0|0)	(28|1|0)	(18|9|2)	(28|1|0)	(25|4|0)	(28|1|0)	(28|0|1)	(27|1|1)	(29|0|0)	(27|1|1)	(27|1|1)	(29|0|0)

## Sheet: CEC-2017(Dim=50)
Function	DE	LSHADE	LSHADE_SPACMA	LSHADE_cnEpSin	MELGWO	PPSO	WOA	SSA	HO	GJO	DBO	SBOA	BKA	FTTA	SCSO	AO	SO	AVOA	GTO	RIME	SCA
F1	0.0000 (+)	0.0000 (+)	0.0001 (+)	0.0000 (+)	0.0000 (+)	0.0000 (+)	0.0000 (+)	0.0000 (-)	0.0000 (+)	0.0000 (+)	0.0000 (+)	0.0000 (+)	0.0000 (+)	0.0000 (+)	0.0000 (+)	0.0000 (+)	0.0000 (+)	0.0000 (+)	0.0000 (+)	0.0000 (+)	0.0000 (+)
F3	0.0000 (+)	0.0000 (+)	0.0000 (+)	0.0000 (+)	0.0000 (+)	0.0000 (+)	0.0000 (+)	0.0000 (+)	0.0000 (+)	0.0000 (+)	0.0000 (+)	0.0000 (+)	0.0000 (+)	0.0000 (+)	0.0000 (+)	0.0000 (+)	0.0000 (+)	0.0000 (+)	0.0000 (+)	0.0000 (+)	0.0000 (+)
F4	0.0000 (+)	0.0000 (+)	0.0176 (+)	0.0021 (+)	0.0000 (+)	0.0000 (+)	0.0000 (+)	0.5592 (=)	0.0000 (+)	0.0000 (+)	0.0000 (+)	0.0091 (+)	0.0000 (+)	0.0070 (+)	0.0000 (+)	0.0000 (+)	0.0000 (+)	0.0000 (+)	0.0000 (+)	0.0000 (+)	0.0000 (+)
F5	0.0000 (+)	0.0000 (+)	0.0000 (+)	0.0000 (+)	0.0000 (+)	0.0000 (+)	0.0000 (+)	0.0000 (+)	0.0000 (+)	0.0000 (+)	0.0000 (+)	0.0000 (+)	0.0000 (+)	0.0000 (+)	0.0000 (+)	0.0000 (+)	0.0000 (+)	0.0000 (+)	0.0000 (+)	0.0000 (+)	0.0000 (+)
F6	0.7394 (=)	0.0000 (+)	0.0007 (-)	0.0000 (+)	0.0000 (+)	0.0000 (+)	0.0000 (+)	0.0000 (+)	0.0000 (+)	0.0000 (+)	0.0000 (+)	0.0002 (+)	0.0000 (+)	0.0000 (+)	0.0000 (+)	0.0000 (+)	0.0000 (+)	0.0000 (+)	0.0000 (+)	0.0000 (+)	0.0000 (+)
F7	0.0000 (+)	0.0000 (+)	0.0000 (+)	0.0000 (+)	0.0000 (+)	0.0003 (+)	0.0000 (+)	0.0000 (+)	0.0000 (+)	0.0000 (+)	0.0000 (+)	0.0000 (+)	0.0000 (+)	0.0000 (+)	0.0000 (+)	0.0000 (+)	0.0000 (+)	0.0000 (+)	0.0000 (+)	0.0000 (+)	0.0000 (+)
F8	0.0000 (+)	0.0000 (+)	0.0000 (+)	0.0000 (+)	0.0000 (+)	0.0006 (+)	0.0000 (+)	0.0000 (+)	0.0000 (+)	0.0000 (+)	0.0000 (+)	0.0000 (+)	0.0000 (+)	0.0000 (+)	0.0000 (+)	0.0000 (+)	0.0000 (+)	0.0000 (+)	0.0000 (+)	0.0000 (+)	0.0000 (+)
F9	0.0019 (+)	0.0000 (+)	0.0000 (+)	0.0000 (+)	0.0000 (+)	0.0006 (+)	0.0000 (+)	0.0000 (+)	0.0000 (+)	0.0000 (+)	0.0000 (+)	0.0000 (+)	0.0000 (+)	0.0000 (+)	0.0000 (+)	0.0000 (+)	0.0000 (+)	0.0000 (+)	0.0000 (+)	0.0000 (+)	0.0000 (+)
F10	0.0000 (+)	0.0000 (+)	0.0001 (-)	0.0000 (-)	0.2170 (=)	0.0000 (-)	0.0000 (+)	0.0327 (-)	0.3790 (=)	0.0000 (+)	0.0001 (+)	0.0000 (-)	0.4918 (=)	0.0000 (-)	0.0000 (+)	0.0000 (+)	0.1297 (=)	0.0748 (=)	0.6627 (=)	0.0000 (-)	0.0000 (+)
F11	0.0000 (+)	0.0000 (+)	0.0000 (+)	0.0000 (+)	0.0000 (+)	0.0000 (+)	0.0000 (+)	0.0933 (=)	0.0000 (+)	0.0000 (+)	0.0000 (+)	0.3255 (=)	0.0000 (+)	0.0144 (+)	0.0000 (+)	0.0000 (+)	0.0000 (+)	0.0000 (+)	0.0014 (+)	0.0000 (+)	0.0000 (+)
F12	0.0000 (+)	0.0000 (+)	0.0000 (+)	0.0000 (+)	0.0000 (+)	0.0000 (+)	0.0000 (+)	0.0003 (+)	0.0000 (+)	0.0000 (+)	0.0000 (+)	0.0000 (+)	0.0000 (+)	0.0000 (+)	0.0000 (+)	0.0000 (+)	0.0000 (+)	0.0000 (+)	0.0000 (+)	0.0000 (+)	0.0000 (+)
F13	0.0000 (+)	0.0000 (+)	0.0064 (+)	0.0000 (+)	0.0000 (+)	0.0000 (+)	0.0000 (+)	0.0000 (+)	0.0000 (+)	0.0000 (+)	0.0000 (+)	0.6100 (=)	0.0000 (+)	0.0009 (+)	0.0000 (+)	0.0000 (+)	0.0000 (+)	0.0000 (+)	0.0000 (+)	0.0000 (+)	0.0000 (+)
F14	0.0000 (+)	0.0000 (+)	0.0000 (+)	0.0000 (+)	0.0000 (+)	0.0000 (+)	0.0000 (+)	0.0000 (+)	0.0000 (+)	0.0000 (+)	0.0000 (+)	0.0000 (+)	0.0000 (+)	0.0000 (+)	0.0000 (+)	0.0000 (+)	0.0000 (+)	0.0000 (+)	0.0000 (+)	0.0000 (+)	0.0000 (+)
F15	0.0000 (+)	0.0000 (+)	0.0005 (+)	0.0000 (+)	0.0000 (+)	0.0000 (+)	0.0000 (+)	0.0000 (+)	0.0000 (+)	0.0000 (+)	0.0000 (+)	0.0000 (+)	0.0000 (+)	0.0724 (=)	0.0000 (+)	0.0000 (+)	0.0000 (+)	0.0000 (+)	0.0000 (+)	0.0000 (+)	0.0000 (+)
F16	0.0000 (+)	0.0000 (+)	0.0067 (+)	0.5692 (=)	0.0000 (+)	0.5493 (=)	0.0000 (+)	0.0000 (+)	0.0000 (+)	0.0000 (+)	0.0000 (+)	0.3042 (=)	0.0000 (+)	0.0014 (+)	0.0000 (+)	0.0000 (+)	0.0095 (+)	0.0000 (+)	0.0144 (+)	0.0000 (+)	0.0000 (+)
F17	0.0000 (+)	0.0000 (+)	0.0292 (+)	1.0000 (=)	0.0000 (+)	0.0773 (=)	0.0000 (+)	0.0000 (+)	0.0000 (+)	0.0000 (+)	0.0000 (+)	0.5493 (=)	0.0000 (+)	0.0000 (+)	0.0000 (+)	0.0000 (+)	0.0000 (+)	0.0000 (+)	0.0000 (+)	0.0000 (+)	0.0000 (+)
F18	0.0000 (+)	0.0000 (+)	0.0000 (+)	0.0000 (+)	0.0000 (+)	0.0000 (+)	0.0000 (+)	0.0000 (+)	0.0000 (+)	0.0000 (+)	0.0000 (+)	0.0000 (+)	0.0000 (+)	0.0000 (+)	0.0000 (+)	0.0000 (+)	0.0000 (+)	0.0000 (+)	0.0000 (+)	0.0000 (+)	0.0000 (+)
F19	0.0000 (+)	0.0000 (+)	0.0000 (+)	0.0000 (+)	0.0000 (+)	0.0000 (+)	0.0000 (+)	0.0000 (+)	0.0000 (+)	0.0000 (+)	0.0000 (+)	0.0002 (+)	0.0000 (+)	0.0000 (+)	0.0000 (+)	0.0000 (+)	0.0000 (+)	0.0000 (+)	0.0000 (+)	0.0000 (+)	0.0000 (+)
F20	0.0000 (+)	0.0000 (+)	0.0108 (+)	0.0005 (-)	0.1537 (=)	0.0012 (-)	0.0000 (+)	0.0000 (+)	0.0251 (+)	0.0003 (+)	0.0000 (+)	0.0004 (-)	0.2458 (=)	0.1494 (=)	0.0001 (+)	0.0004 (+)	0.1055 (=)	0.0000 (+)	0.4825 (=)	0.1494 (=)	0.0000 (+)
F21	0.0000 (+)	0.0000 (+)	0.0000 (+)	0.0000 (+)	0.0000 (+)	0.0000 (+)	0.0000 (+)	0.0000 (+)	0.0000 (+)	0.0000 (+)	0.0000 (+)	0.0000 (+)	0.0000 (+)	0.0000 (+)	0.0000 (+)	0.0000 (+)	0.0000 (+)	0.0000 (+)	0.0000 (+)	0.0000 (+)	0.0000 (+)
F22	0.0000 (+)	0.0000 (+)	0.0009 (-)	0.0001 (-)	0.0724 (=)	0.0000 (-)	0.0000 (+)	0.0046 (-)	0.0003 (+)	0.0000 (+)	0.0005 (+)	0.0000 (-)	0.1858 (=)	0.0000 (-)	0.0000 (+)	0.0000 (+)	0.7506 (=)	0.1669 (=)	0.3871 (=)	0.0005 (-)	0.0000 (+)
F23	0.0000 (+)	0.0000 (+)	0.0000 (+)	0.0000 (+)	0.0000 (+)	0.0000 (+)	0.0000 (+)	0.0000 (+)	0.0000 (+)	0.0000 (+)	0.0000 (+)	0.0000 (+)	0.0000 (+)	0.0000 (+)	0.0000 (+)	0.0000 (+)	0.0000 (+)	0.0000 (+)	0.0000 (+)	0.0000 (+)	0.0000 (+)
F24	0.0000 (+)	0.0000 (+)	0.0000 (+)	0.0000 (+)	0.0000 (+)	0.0000 (+)	0.0000 (+)	0.0000 (+)	0.0000 (+)	0.0000 (+)	0.0000 (+)	0.0000 (+)	0.0000 (+)	0.0000 (+)	0.0000 (+)	0.0000 (+)	0.0000 (+)	0.0000 (+)	0.0000 (+)	0.0000 (+)	0.0000 (+)
F25	0.0000 (+)	0.0000 (+)	0.0364 (+)	0.0594 (=)	0.0000 (+)	0.0000 (+)	0.0000 (+)	0.0018 (+)	0.0000 (+)	0.0000 (+)	0.0000 (+)	0.0000 (+)	0.0000 (+)	0.0000 (+)	0.0000 (+)	0.0000 (+)	0.0000 (+)	0.0000 (+)	0.0000 (+)	0.0000 (+)	0.0000 (+)
F26	0.0000 (+)	0.0000 (+)	0.0000 (+)	0.0000 (+)	0.0000 (+)	0.0000 (+)	0.0000 (+)	0.4035 (=)	0.0000 (+)	0.0000 (+)	0.0000 (+)	0.0000 (+)	0.0000 (+)	0.0000 (+)	0.0000 (+)	0.0000 (+)	0.0000 (+)	0.0000 (+)	0.0000 (+)	0.0000 (+)	0.0000 (+)
F27	0.0006 (+)	0.0000 (+)	0.0000 (+)	0.0000 (+)	0.0000 (+)	0.0000 (+)	0.0000 (+)	0.0000 (+)	0.0000 (+)	0.0000 (+)	0.0000 (+)	0.2116 (=)	0.0000 (+)	0.0000 (+)	0.0000 (+)	0.0000 (+)	0.0000 (+)	0.0000 (+)	0.0000 (+)	0.0000 (+)	0.0000 (+)
F28	0.0000 (+)	0.0000 (+)	0.0009 (+)	0.0594 (=)	0.0000 (+)	0.0000 (+)	0.0000 (+)	0.4733 (=)	0.0000 (+)	0.0000 (+)	0.0000 (+)	0.0000 (+)	0.0000 (+)	0.0001 (+)	0.0000 (+)	0.0000 (+)	0.0000 (+)	0.0000 (+)	0.0000 (+)	0.0000 (+)	0.0000 (+)
F29	0.0000 (+)	0.0000 (+)	0.0905 (=)	0.8883 (=)	0.0000 (+)	0.0000 (+)	0.0000 (+)	0.0000 (+)	0.0000 (+)	0.0000 (+)	0.0000 (+)	0.0281 (-)	0.0000 (+)	0.0242 (+)	0.0000 (+)	0.0000 (+)	0.0000 (+)	0.0000 (+)	0.0000 (+)	0.0000 (+)	0.0000 (+)
F30	0.0000 (+)	0.0000 (+)	0.0421 (+)	0.0000 (+)	0.0000 (+)	0.0000 (+)	0.0000 (+)	0.7506 (=)	0.0000 (+)	0.0000 (+)	0.0000 (+)	0.0000 (-)	0.0000 (+)	0.0000 (-)	0.0000 (+)	0.0000 (+)	0.0000 (+)	0.0000 (+)	0.5011 (=)	0.0000 (+)	0.0000 (+)
(W|T|L)	(28|1|0)	(29|0|0)	(25|1|3)	(21|5|3)	(26|3|0)	(24|2|3)	(29|0|0)	(21|5|3)	(28|1|0)	(29|0|0)	(29|0|0)	(19|5|5)	(26|3|0)	(24|2|3)	(29|0|0)	(29|0|0)	(26|3|0)	(27|2|0)	(25|4|0)	(26|1|2)	(29|0|0)

## Sheet: CEC-2017(Dim=100)
Function	DE	LSHADE	LSHADE_SPACMA	LSHADE_cnEpSin	MELGWO	PPSO	WOA	SSA	HO	GJO	DBO	SBOA	BKA	FTTA	SCSO	AO	SO	AVOA	GTO	RIME	SCA
F1	0.0000 (+)	0.0000 (+)	0.0000 (+)	0.0000 (+)	0.0000 (+)	0.0000 (+)	0.0000 (+)	0.0000 (-)	0.0000 (+)	0.0000 (+)	0.0000 (+)	0.0000 (+)	0.0000 (+)	0.0000 (+)	0.0000 (+)	0.0000 (+)	0.0000 (+)	0.0000 (+)	0.0000 (+)	0.9352 (=)	0.0000 (+)
F3	0.0000 (+)	0.0000 (+)	0.0000 (+)	0.0000 (+)	0.0000 (+)	0.0000 (+)	0.0000 (+)	0.0000 (+)	0.0000 (+)	0.0000 (+)	0.0000 (+)	0.0000 (+)	0.0501 (=)	0.0000 (+)	0.0000 (+)	0.0000 (+)	0.0000 (+)	0.0000 (+)	0.5793 (=)	0.0000 (+)	0.0000 (+)
F4	0.0000 (+)	0.0000 (+)	0.0000 (+)	0.0000 (+)	0.0000 (+)	0.0000 (+)	0.0000 (+)	0.0351 (-)	0.0000 (+)	0.0000 (+)	0.0000 (+)	0.0000 (+)	0.0000 (+)	0.0000 (+)	0.0000 (+)	0.0000 (+)	0.0000 (+)	0.0000 (+)	0.0000 (+)	0.0001 (+)	0.0000 (+)
F5	0.0000 (+)	0.0000 (+)	0.0000 (+)	0.0000 (+)	0.0000 (+)	0.0000 (+)	0.0000 (+)	0.0000 (+)	0.0000 (+)	0.0000 (+)	0.0000 (+)	0.0000 (+)	0.0000 (+)	0.0000 (+)	0.0000 (+)	0.0000 (+)	0.0000 (+)	0.0000 (+)	0.0000 (+)	0.0000 (+)	0.0000 (+)
F6	0.0000 (+)	0.0000 (+)	0.0002 (-)	0.0000 (+)	0.0000 (+)	0.0215 (+)	0.0000 (+)	0.0000 (+)	0.0000 (+)	0.0000 (+)	0.0000 (+)	0.0000 (+)	0.0000 (+)	0.0000 (+)	0.0000 (+)	0.0000 (+)	0.0000 (+)	0.0000 (+)	0.0000 (+)	0.0000 (+)	0.0000 (+)
F7	0.0000 (+)	0.0000 (+)	0.0000 (+)	0.0000 (+)	0.0000 (+)	0.0000 (+)	0.0000 (+)	0.0000 (+)	0.0000 (+)	0.0000 (+)	0.0000 (+)	0.0000 (+)	0.0000 (+)	0.0000 (+)	0.0000 (+)	0.0000 (+)	0.0000 (+)	0.0000 (+)	0.0000 (+)	0.0000 (+)	0.0000 (+)
F8	0.0000 (+)	0.0000 (+)	0.0000 (+)	0.0000 (+)	0.0000 (+)	0.0000 (+)	0.0000 (+)	0.0000 (+)	0.0000 (+)	0.0000 (+)	0.0000 (+)	0.0000 (+)	0.0000 (+)	0.0000 (+)	0.0000 (+)	0.0000 (+)	0.0000 (+)	0.0000 (+)	0.0000 (+)	0.0000 (+)	0.0000 (+)
F9	0.0000 (+)	0.0000 (+)	0.0000 (+)	0.0000 (+)	0.0000 (+)	0.1624 (=)	0.0000 (+)	0.0000 (+)	0.0000 (+)	0.0000 (+)	0.0000 (+)	0.0000 (+)	0.0000 (+)	0.0000 (+)	0.0000 (+)	0.0000 (+)	0.0000 (+)	0.0000 (+)	0.0000 (+)	0.0000 (+)	0.0000 (+)
F10	0.0000 (+)	0.0000 (+)	0.0004 (-)	0.0004 (-)	0.0000 (-)	0.0000 (-)	0.0000 (+)	0.0000 (-)	0.1154 (=)	0.0117 (+)	0.0002 (+)	0.0000 (-)	0.0000 (-)	0.0000 (-)	0.4464 (=)	0.0000 (+)	0.0000 (+)	0.0000 (-)	0.0000 (-)	0.0000 (-)	0.0000 (+)
F11	0.0000 (+)	0.0000 (+)	0.0000 (+)	0.0001 (+)	0.0000 (+)	0.0000 (+)	0.0000 (+)	0.0000 (+)	0.0000 (+)	0.0000 (+)	0.0000 (+)	0.0000 (+)	0.0000 (+)	0.0000 (+)	0.0000 (+)	0.0000 (+)	0.0000 (+)	0.0000 (+)	0.0000 (+)	0.0000 (+)	0.0000 (+)
F12	0.0000 (+)	0.0000 (+)	0.0000 (+)	0.0000 (+)	0.0000 (+)	0.0000 (+)	0.0000 (+)	0.0170 (+)	0.0000 (+)	0.0000 (+)	0.0000 (+)	0.0000 (+)	0.0000 (+)	0.0000 (+)	0.0000 (+)	0.0000 (+)	0.0000 (+)	0.0000 (+)	0.0000 (+)	0.0000 (+)	0.0000 (+)
F13	0.0000 (+)	0.0000 (+)	0.0000 (+)	0.0000 (+)	0.0000 (+)	0.0000 (+)	0.0000 (+)	0.0000 (+)	0.0000 (+)	0.0000 (+)	0.0000 (+)	0.0000 (+)	0.0000 (+)	0.0000 (+)	0.0000 (+)	0.0000 (+)	0.0000 (+)	0.0000 (+)	0.0000 (+)	0.0000 (+)	0.0000 (+)
F14	0.0000 (+)	0.0000 (+)	0.0000 (+)	0.0000 (+)	0.0000 (+)	0.0000 (+)	0.0000 (+)	0.0000 (+)	0.0000 (+)	0.0000 (+)	0.0000 (+)	0.0000 (+)	0.0000 (+)	0.0000 (+)	0.0000 (+)	0.0000 (+)	0.0000 (+)	0.0000 (+)	0.0000 (+)	0.0000 (+)	0.0000 (+)
F15	0.0000 (+)	0.0000 (+)	0.0000 (+)	0.0000 (+)	0.0000 (+)	0.0000 (+)	0.0000 (+)	0.0000 (+)	0.0000 (+)	0.0000 (+)	0.0000 (+)	0.0014 (+)	0.0000 (+)	0.0000 (+)	0.0000 (+)	0.0000 (+)	0.0000 (+)	0.0000 (+)	0.0000 (+)	0.0000 (+)	0.0000 (+)
F16	0.0000 (+)	0.0000 (+)	0.0127 (+)	0.0537 (=)	0.0000 (+)	0.0000 (-)	0.0000 (+)	0.5895 (=)	0.0000 (+)	0.0000 (+)	0.0000 (+)	0.0000 (-)	0.0000 (+)	0.2707 (=)	0.0000 (+)	0.0000 (+)	0.0080 (+)	0.0000 (+)	0.0083 (+)	0.0003 (+)	0.0000 (+)
F17	0.0000 (+)	0.0000 (+)	0.0001 (+)	0.7845 (=)	0.0000 (+)	0.0076 (+)	0.0000 (+)	0.0000 (+)	0.0000 (+)	0.0000 (+)	0.0000 (+)	0.0339 (+)	0.0000 (+)	0.0000 (+)	0.0000 (+)	0.0000 (+)	0.0000 (+)	0.0000 (+)	0.0000 (+)	0.0000 (+)	0.0000 (+)
F18	0.0000 (+)	0.0000 (+)	0.0000 (+)	0.0000 (+)	0.0000 (+)	0.0000 (+)	0.0000 (+)	0.0000 (+)	0.0000 (+)	0.0000 (+)	0.0000 (+)	0.0000 (+)	0.0000 (+)	0.0000 (+)	0.0000 (+)	0.0000 (+)	0.0000 (+)	0.0000 (+)	0.0000 (+)	0.0000 (+)	0.0000 (+)
F19	0.0000 (+)	0.0000 (+)	0.0000 (+)	0.0000 (+)	0.0000 (+)	0.0000 (+)	0.0000 (+)	0.0049 (+)	0.0000 (+)	0.0000 (+)	0.0000 (+)	0.4119 (=)	0.0000 (+)	0.0000 (+)	0.0000 (+)	0.0000 (+)	0.0000 (+)	0.0000 (+)	0.0000 (+)	0.0000 (+)	0.0000 (+)
F20	0.0000 (+)	0.0000 (+)	0.0000 (+)	0.4035 (=)	0.2340 (=)	0.0000 (-)	0.0000 (+)	0.0679 (=)	0.4643 (=)	0.0003 (+)	0.0000 (+)	0.0000 (-)	0.9823 (=)	0.4643 (=)	0.0053 (+)	0.0000 (+)	0.0000 (+)	0.0011 (+)	0.1907 (=)	0.4464 (=)	0.0000 (+)
F21	0.0000 (+)	0.0000 (+)	0.0000 (+)	0.0000 (+)	0.0000 (+)	0.0000 (+)	0.0000 (+)	0.0000 (+)	0.0000 (+)	0.0000 (+)	0.0000 (+)	0.0000 (+)	0.0000 (+)	0.0000 (+)	0.0000 (+)	0.0000 (+)	0.0000 (+)	0.0000 (+)	0.0000 (+)	0.0000 (+)	0.0000 (+)
F22	0.0000 (+)	0.0000 (+)	0.1224 (=)	0.0002 (-)	0.0003 (-)	0.0000 (-)	0.0000 (+)	0.0000 (-)	0.2973 (=)	0.0001 (+)	0.0003 (+)	0.0000 (-)	0.0007 (-)	0.0000 (-)	0.0087 (+)	0.0000 (+)	0.0000 (+)	0.0000 (-)	0.0007 (-)	0.0000 (-)	0.0000 (+)
F23	0.0000 (+)	0.0000 (+)	0.0000 (+)	0.0000 (+)	0.0000 (+)	0.0000 (+)	0.0000 (+)	0.0000 (+)	0.0000 (+)	0.0000 (+)	0.0000 (+)	0.0000 (+)	0.0000 (+)	0.0000 (+)	0.0000 (+)	0.0000 (+)	0.0000 (+)	0.0000 (+)	0.0000 (+)	0.0000 (+)	0.0000 (+)
F24	0.0000 (+)	0.0000 (+)	0.0000 (+)	0.0000 (+)	0.0000 (+)	0.0000 (+)	0.0000 (+)	0.0000 (+)	0.0000 (+)	0.0000 (+)	0.0000 (+)	0.0000 (+)	0.0000 (+)	0.0000 (+)	0.0000 (+)	0.0000 (+)	0.0000 (+)	0.0000 (+)	0.0000 (+)	0.0000 (+)	0.0000 (+)
F25	0.0000 (+)	0.0000 (+)	0.0002 (+)	0.0003 (+)	0.0000 (+)	0.0000 (+)	0.0000 (+)	0.0000 (-)	0.0000 (+)	0.0000 (+)	0.0000 (+)	0.0000 (+)	0.0000 (+)	0.0122 (+)	0.0000 (+)	0.0000 (+)	0.0000 (+)	0.0000 (+)	0.0000 (+)	0.0850 (=)	0.0000 (+)
F26	0.0000 (+)	0.0000 (+)	0.0000 (+)	0.0000 (+)	0.0000 (+)	0.0000 (+)	0.0000 (+)	0.0000 (+)	0.0000 (+)	0.0000 (+)	0.0000 (+)	0.0000 (+)	0.0000 (+)	0.0000 (+)	0.0000 (+)	0.0000 (+)	0.0000 (+)	0.0000 (+)	0.0000 (+)	0.0000 (+)	0.0000 (+)
F27	0.0000 (+)	0.0000 (+)	0.0000 (+)	0.0000 (+)	0.0000 (+)	0.0000 (+)	0.0000 (+)	0.0001 (+)	0.0000 (+)	0.0000 (+)	0.0000 (+)	0.0018 (+)	0.0000 (+)	0.0000 (+)	0.0000 (+)	0.0000 (+)	0.0000 (+)	0.0000 (+)	0.0000 (+)	0.0000 (+)	0.0000 (+)
F28	0.0000 (+)	0.0000 (+)	0.7172 (=)	0.2772 (=)	0.0000 (+)	0.0000 (+)	0.0000 (+)	0.0000 (-)	0.0000 (+)	0.0000 (+)	0.0000 (+)	0.0339 (+)	0.0000 (+)	0.0000 (-)	0.0000 (+)	0.0000 (+)	0.0000 (+)	0.0000 (+)	0.0000 (+)	0.0000 (-)	0.0000 (+)
F29	0.0000 (+)	0.0000 (+)	0.0933 (=)	0.0000 (+)	0.0000 (+)	0.0030 (+)	0.0000 (+)	0.0015 (+)	0.0000 (+)	0.0000 (+)	0.0000 (+)	0.3403 (=)	0.0000 (+)	0.2973 (=)	0.0000 (+)	0.0000 (+)	0.0000 (+)	0.0000 (+)	0.0000 (+)	0.0000 (+)	0.0000 (+)
F30	0.0000 (+)	0.0000 (+)	0.0000 (+)	0.0000 (+)	0.0000 (+)	0.0000 (+)	0.0000 (+)	0.0000 (+)	0.0000 (+)	0.0000 (+)	0.0000 (+)	0.0000 (+)	0.0000 (+)	0.0000 (+)	0.0000 (+)	0.0000 (+)	0.0000 (+)	0.0000 (+)	0.0000 (+)	0.0000 (+)	0.0000 (+)
(W|T|L)	(29|0|0)	(29|0|0)	(24|3|2)	(23|4|2)	(26|1|2)	(24|1|4)	(29|0|0)	(21|2|6)	(26|3|0)	(29|0|0)	(29|0|0)	(23|2|4)	(25|2|2)	(23|3|3)	(28|1|0)	(29|0|0)	(29|0|0)	(27|0|2)	(25|2|2)	(23|3|3)	(29|0|0)

## Sheet: CEC-2020(Dim=10)
Function	DE	LSHADE	LSHADE_SPACMA	LSHADE_cnEpSin	MELGWO	PPSO	WOA	SSA	HO	GJO	DBO	SBOA	BKA	FTTA	SCSO	AO	SO	AVOA	GTO	RIME	SCA
F1	0.0040 (+)	0.0000 (+)	0.0010 (-)	0.6309 (=)	0.0000 (+)	0.0000 (+)	0.0000 (+)	0.0000 (+)	0.0000 (+)	0.0000 (+)	0.0000 (+)	0.0000 (+)	0.0000 (+)	0.0000 (+)	0.0000 (+)	0.0000 (+)	0.0000 (+)	0.0000 (+)	0.0000 (+)	0.0000 (+)	0.0000 (+)
F2	0.0000 (+)	0.3711 (=)	0.0013 (-)	0.0000 (-)	0.0070 (+)	0.7172 (=)	0.0000 (+)	0.0056 (+)	0.0018 (+)	0.0000 (+)	0.0000 (+)	0.0061 (-)	0.0003 (+)	0.0657 (=)	0.0000 (+)	0.0000 (+)	0.3403 (=)	0.0000 (+)	0.0000 (+)	0.1453 (=)	0.0000 (+)
F3	0.0000 (+)	0.0000 (+)	0.2340 (=)	0.1335 (=)	0.0000 (+)	0.1087 (=)	0.0000 (+)	0.0000 (+)	0.0000 (+)	0.0000 (+)	0.0000 (+)	0.0122 (+)	0.0000 (+)	0.0000 (+)	0.0000 (+)	0.0000 (+)	0.0000 (+)	0.0000 (+)	0.0000 (+)	0.0000 (+)	0.0000 (+)
F4	0.0000 (+)	0.0000 (+)	0.2226 (=)	0.4204 (=)	0.0000 (+)	0.1669 (=)	0.0000 (+)	0.0000 (+)	0.0000 (+)	0.0000 (+)	0.0000 (+)	0.0351 (+)	0.0000 (+)	0.0000 (+)	0.0000 (+)	0.0000 (+)	0.0000 (+)	0.0000 (+)	0.0000 (+)	0.0000 (+)	0.0000 (+)
F5	0.1958 (=)	0.1413 (=)	0.0000 (+)	0.0000 (+)	0.0000 (+)	0.0000 (+)	0.0000 (+)	0.0000 (+)	0.0000 (+)	0.0000 (+)	0.0000 (+)	0.0000 (+)	0.0000 (+)	0.0000 (+)	0.0000 (+)	0.0000 (+)	0.0000 (+)	0.0000 (+)	0.0000 (+)	0.0000 (+)	0.0000 (+)
F6	0.0025 (-)	0.0421 (+)	0.0044 (+)	0.7062 (=)	0.0000 (+)	0.0000 (+)	0.0000 (+)	0.0000 (+)	0.0000 (+)	0.0000 (+)	0.0000 (+)	0.0006 (+)	0.0000 (+)	0.0000 (+)	0.0000 (+)	0.0000 (+)	0.0000 (+)	0.0000 (+)	0.0000 (+)	0.0001 (+)	0.0000 (+)
F7	0.0011 (-)	0.0064 (+)	0.1715 (=)	0.0824 (=)	0.0000 (+)	0.0000 (+)	0.0000 (+)	0.0000 (+)	0.0000 (+)	0.0000 (+)	0.0000 (+)	0.0000 (+)	0.0000 (+)	0.0000 (+)	0.0000 (+)	0.0000 (+)	0.0000 (+)	0.0000 (+)	0.0000 (+)	0.0000 (+)	0.0000 (+)
F8	0.6520 (=)	0.1413 (=)	0.0850 (=)	0.0351 (-)	0.0000 (+)	0.0142 (-)	0.0000 (+)	0.0000 (+)	0.0000 (+)	0.0000 (+)	0.0000 (+)	0.0070 (-)	0.0000 (+)	0.0000 (+)	0.0000 (+)	0.0000 (+)	0.0019 (+)	0.0000 (+)	0.0000 (+)	0.0000 (+)	0.0000 (+)
F9	0.0281 (+)	0.0575 (=)	0.0001 (-)	0.0007 (-)	0.0000 (+)	0.0421 (+)	0.0000 (+)	0.0000 (+)	0.6627 (=)	0.0000 (+)	0.0000 (+)	0.2009 (=)	0.0000 (+)	0.0000 (+)	0.0000 (+)	0.0000 (+)	0.0000 (+)	0.0000 (+)	0.0215 (+)	0.0000 (+)	0.0000 (+)
F10	0.3871 (=)	0.2772 (=)	0.1136 (=)	0.1055 (=)	0.0000 (+)	0.0000 (+)	0.0000 (+)	0.0006 (+)	0.0001 (+)	0.0000 (+)	0.0000 (+)	0.5592 (=)	0.0138 (+)	0.0064 (+)	0.0003 (+)	0.0000 (+)	0.0327 (+)	0.0013 (+)	0.0002 (+)	0.0029 (+)	0.0000 (+)
(W|T|L)	(5|3|2)	(5|5|0)	(2|5|3)	(1|6|3)	(10|0|0)	(6|3|1)	(10|0|0)	(10|0|0)	(9|1|0)	(10|0|0)	(10|0|0)	(6|2|2)	(10|0|0)	(9|1|0)	(10|0|0)	(10|0|0)	(9|1|0)	(10|0|0)	(10|0|0)	(9|1|0)	(10|0|0)

## Sheet: CEC-2020(Dim=15)
Function	DE	LSHADE	LSHADE_SPACMA	LSHADE_cnEpSin	MELGWO	PPSO	WOA	SSA	HO	GJO	DBO	SBOA	BKA	FTTA	SCSO	AO	SO	AVOA	GTO	RIME	SCA
F1	0.0112 (+)	0.0000 (+)	0.5011 (=)	0.1761 (=)	0.0000 (+)	0.0251 (+)	0.0000 (+)	0.0002 (+)	0.0000 (+)	0.0000 (+)	0.0000 (+)	0.1413 (=)	0.0000 (+)	0.2581 (=)	0.0000 (+)	0.0000 (+)	0.0000 (+)	0.0327 (+)	0.1413 (=)	0.0000 (+)	0.0000 (+)
F2	0.0000 (+)	0.0016 (+)	0.0000 (-)	0.0000 (-)	0.0003 (+)	0.0378 (-)	0.0000 (+)	0.0001 (+)	0.0000 (+)	0.0000 (+)	0.0000 (+)	0.0000 (-)	0.0000 (+)	0.0058 (-)	0.0000 (+)	0.0000 (+)	0.0067 (-)	0.0003 (+)	0.0026 (+)	0.0000 (-)	0.0000 (+)
F3	0.0000 (+)	0.0000 (+)	0.0421 (-)	0.0001 (-)	0.0000 (+)	0.1858 (=)	0.0000 (+)	0.0000 (+)	0.0000 (+)	0.0000 (+)	0.0000 (+)	0.0007 (+)	0.0000 (+)	0.0000 (+)	0.0000 (+)	0.0000 (+)	0.0000 (+)	0.0000 (+)	0.0000 (+)	0.0000 (+)	0.0000 (+)
F4	0.0000 (+)	0.0000 (+)	0.0436 (-)	0.0022 (-)	0.0000 (+)	0.6627 (=)	0.0000 (+)	0.0000 (+)	0.0000 (+)	0.0000 (+)	0.0000 (+)	0.2772 (=)	0.0000 (+)	0.0000 (+)	0.0000 (+)	0.0000 (+)	0.0000 (+)	0.0000 (+)	0.0000 (+)	0.0000 (+)	0.0000 (+)
F5	0.0000 (+)	0.0000 (+)	0.0000 (+)	0.0000 (+)	0.0000 (+)	0.0000 (+)	0.0000 (+)	0.0000 (+)	0.0000 (+)	0.0000 (+)	0.0000 (+)	0.0000 (+)	0.0000 (+)	0.0000 (+)	0.0000 (+)	0.0000 (+)	0.0000 (+)	0.0000 (+)	0.0000 (+)	0.0000 (+)	0.0000 (+)
F6	0.0000 (+)	0.0000 (+)	0.5106 (=)	0.6309 (=)	0.0026 (+)	0.2062 (=)	0.0000 (+)	0.0000 (+)	0.0000 (+)	0.0003 (+)	0.0000 (+)	0.0933 (=)	0.0001 (+)	0.0003 (+)	0.0000 (+)	0.0000 (+)	0.0004 (+)	0.0000 (+)	0.0008 (+)	0.0056 (+)	0.0000 (+)
F7	0.5793 (=)	0.0000 (+)	0.0000 (+)	0.0000 (+)	0.0000 (+)	0.0000 (+)	0.0000 (+)	0.0000 (+)	0.0000 (+)	0.0000 (+)	0.0000 (+)	0.0000 (+)	0.0000 (+)	0.0000 (+)	0.0000 (+)	0.0000 (+)	0.0000 (+)	0.0000 (+)	0.0000 (+)	0.0000 (+)	0.0000 (+)
F8	0.7845 (=)	0.0001 (+)	0.0006 (+)	0.0025 (+)	0.0000 (+)	0.1170 (=)	0.0000 (+)	0.0000 (+)	0.0000 (+)	0.0000 (+)	0.0000 (+)	0.2519 (=)	0.0000 (+)	0.0000 (+)	0.0000 (+)	0.0000 (+)	0.0001 (+)	0.0000 (+)	0.0000 (+)	0.0000 (+)	0.0000 (+)
F9	0.0000 (+)	0.0000 (+)	0.0000 (-)	0.0000 (-)	0.0000 (+)	0.0519 (=)	0.0000 (+)	0.0000 (+)	0.0000 (+)	0.0000 (+)	0.0000 (+)	0.0615 (=)	0.0000 (+)	0.0000 (+)	0.0000 (+)	0.0000 (+)	0.0000 (+)	0.0000 (+)	0.0000 (+)	0.0002 (+)	0.0000 (+)
F10	0.0000 (+)	0.0000 (+)	0.0004 (+)	0.0028 (+)	0.0000 (+)	0.0000 (+)	0.0000 (+)	0.0170 (-)	0.0000 (+)	0.0000 (+)	0.0000 (+)	0.0000 (+)	0.0000 (+)	0.0003 (+)	0.0000 (+)	0.0000 (+)	0.0000 (+)	0.0000 (+)	0.0000 (+)	0.0000 (+)	0.0000 (+)
(W|T|L)	(8|2|0)	(10|0|0)	(4|2|4)	(4|2|4)	(10|0|0)	(4|5|1)	(10|0|0)	(9|0|1)	(10|0|0)	(10|0|0)	(10|0|0)	(4|5|1)	(10|0|0)	(8|1|1)	(10|0|0)	(10|0|0)	(9|0|1)	(10|0|0)	(9|1|0)	(9|0|1)	(10|0|0)

## Sheet: CEC-2020(Dim=20)
Function	DE	LSHADE	LSHADE_SPACMA	LSHADE_cnEpSin	MELGWO	PPSO	WOA	SSA	HO	GJO	DBO	SBOA	BKA	FTTA	SCSO	AO	SO	AVOA	GTO	RIME	SCA
F1	0.0000 (+)	0.0000 (+)	0.0000 (+)	0.0005 (+)	0.0000 (+)	0.0232 (+)	0.0000 (+)	0.0003 (+)	0.0000 (+)	0.0000 (+)	0.0000 (+)	0.0040 (+)	0.0000 (+)	0.0001 (+)	0.0000 (+)	0.0000 (+)	0.0000 (+)	0.0000 (+)	0.0615 (=)	0.0000 (+)	0.0000 (+)
F2	0.0000 (+)	0.0000 (+)	0.0000 (-)	0.0000 (-)	0.0000 (+)	0.0850 (=)	0.0000 (+)	0.0000 (+)	0.0000 (+)	0.0000 (+)	0.0000 (+)	0.0029 (-)	0.0000 (+)	0.0014 (-)	0.0000 (+)	0.0000 (+)	0.5395 (=)	0.0000 (+)	0.0000 (+)	0.2905 (=)	0.0000 (+)
F3	0.0000 (+)	0.0000 (+)	0.0001 (-)	0.0378 (-)	0.0000 (+)	0.0406 (-)	0.0000 (+)	0.0000 (+)	0.0000 (+)	0.0000 (+)	0.0000 (+)	0.0002 (+)	0.0000 (+)	0.0000 (+)	0.0000 (+)	0.0000 (+)	0.0000 (+)	0.0000 (+)	0.0000 (+)	0.0000 (+)	0.0000 (+)
F4	0.0000 (+)	0.0000 (+)	0.1761 (=)	0.1809 (=)	0.0000 (+)	0.0009 (+)	0.0000 (+)	0.0000 (+)	0.0000 (+)	0.0000 (+)	0.0000 (+)	0.2458 (=)	0.0000 (+)	0.0000 (+)	0.0000 (+)	0.0000 (+)	0.0000 (+)	0.0000 (+)	0.0000 (+)	0.0000 (+)	0.0000 (+)
F5	0.0000 (+)	0.0000 (+)	0.0000 (+)	0.0000 (+)	0.0000 (+)	0.0000 (+)	0.0000 (+)	0.0000 (+)	0.0000 (+)	0.0000 (+)	0.0000 (+)	0.0000 (+)	0.0000 (+)	0.0000 (+)	0.0000 (+)	0.0000 (+)	0.0000 (+)	0.0000 (+)	0.0000 (+)	0.0000 (+)	0.0000 (+)
F6	0.0000 (+)	0.0000 (+)	0.0009 (-)	0.9941 (=)	0.0000 (+)	0.0000 (+)	0.0000 (+)	0.0000 (+)	0.0000 (+)	0.0000 (+)	0.0000 (+)	0.8534 (=)	0.0000 (+)	0.9117 (=)	0.0000 (+)	0.0000 (+)	0.0000 (+)	0.0000 (+)	0.0000 (+)	0.0073 (+)	0.0000 (+)
F7	0.0000 (+)	0.0000 (+)	0.0000 (+)	0.0000 (+)	0.0000 (+)	0.0000 (+)	0.0000 (+)	0.0000 (+)	0.0000 (+)	0.0000 (+)	0.0000 (+)	0.0000 (+)	0.0000 (+)	0.0000 (+)	0.0000 (+)	0.0000 (+)	0.0000 (+)	0.0000 (+)	0.0000 (+)	0.0000 (+)	0.0000 (+)
F8	0.2772 (=)	0.0271 (+)	0.3953 (=)	0.4464 (=)	0.0001 (+)	0.5895 (=)	0.0000 (+)	0.3042 (=)	0.0184 (+)	0.0035 (+)	0.0133 (+)	0.9587 (=)	0.0001 (+)	0.0133 (+)	0.0127 (+)	0.0271 (+)	0.0103 (+)	0.1120 (=)	0.3478 (=)	0.0014 (+)	0.0000 (+)
F9	0.0000 (+)	0.0000 (+)	0.1413 (=)	0.1120 (=)	0.0000 (+)	0.0144 (+)	0.0000 (+)	0.0000 (+)	0.0000 (+)	0.0000 (+)	0.0000 (+)	0.3871 (=)	0.0000 (+)	0.0000 (+)	0.0000 (+)	0.0000 (+)	0.0000 (+)	0.0000 (+)	0.0000 (+)	0.0000 (+)	0.0000 (+)
F10	0.0000 (+)	0.0000 (+)	0.0000 (+)	0.0000 (+)	0.0000 (+)	0.0000 (+)	0.0000 (+)	0.0000 (+)	0.0000 (+)	0.0000 (+)	0.0000 (+)	0.0003 (+)	0.0000 (+)	0.0000 (+)	0.0000 (+)	0.0000 (+)	0.0000 (+)	0.0000 (+)	0.0000 (+)	0.0000 (+)	0.0000 (+)
(W|T|L)	(9|1|0)	(10|0|0)	(4|3|3)	(4|4|2)	(10|0|0)	(7|2|1)	(10|0|0)	(9|1|0)	(10|0|0)	(10|0|0)	(10|0|0)	(5|4|1)	(10|0|0)	(8|1|1)	(10|0|0)	(10|0|0)	(9|1|0)	(9|1|0)	(8|2|0)	(9|1|0)	(10|0|0)

## Sheet: CEC-2022(Dim=10)
Function	DE	LSHADE	LSHADE_SPACMA	LSHADE_cnEpSin	MELGWO	PPSO	WOA	SSA	HO	GJO	DBO	SBOA	BKA	FTTA	SCSO	AO	SO	AVOA	GTO	RIME	SCA
F1	0.0000 (+)	0.0000 (+)	0.0000 (-)	0.0000 (-)	0.0000 (+)	0.0000 (+)	0.0000 (+)	0.0000 (+)	0.0000 (+)	0.0000 (+)	0.0000 (+)	0.0000 (+)	0.0000 (+)	0.0001 (+)	0.0000 (+)	0.0000 (+)	0.0000 (+)	0.0000 (+)	0.2062 (=)	0.0000 (+)	0.0000 (+)
F2	0.5586 (=)	0.0818 (=)	0.3414 (=)	0.0106 (-)	0.0013 (+)	0.0664 (=)	0.0000 (+)	0.8384 (=)	0.0009 (+)	0.0000 (+)	0.0000 (+)	0.7747 (=)	0.2965 (=)	0.2633 (=)	0.0000 (+)	0.0000 (+)	0.1950 (=)	0.1148 (=)	0.6719 (=)	0.0102 (+)	0.0000 (+)
F3	0.0000 (+)	0.0000 (+)	0.0000 (+)	0.0000 (+)	0.0000 (+)	0.0615 (=)	0.0000 (+)	0.0000 (+)	0.0000 (+)	0.0000 (+)	0.0000 (+)	0.3790 (=)	0.0000 (+)	0.0000 (+)	0.0000 (+)	0.0000 (+)	0.0000 (+)	0.0000 (+)	0.0000 (+)	0.0000 (+)	0.0000 (+)
F4	0.0000 (+)	0.0000 (+)	0.0070 (-)	0.0001 (-)	0.0000 (+)	0.0009 (-)	0.0000 (+)	0.0000 (+)	0.0000 (+)	0.0000 (+)	0.0000 (+)	0.0021 (+)	0.0000 (+)	0.0000 (+)	0.0000 (+)	0.0000 (+)	0.0001 (+)	0.0000 (+)	0.0000 (+)	0.0000 (+)	0.0000 (+)
F5	0.0000 (+)	0.0000 (+)	0.1338 (=)	0.2687 (=)	0.0000 (+)	0.0000 (+)	0.0000 (+)	0.0000 (+)	0.0000 (+)	0.0000 (+)	0.0000 (+)	0.0000 (+)	0.0000 (+)	0.0000 (+)	0.0000 (+)	0.0000 (+)	0.0000 (+)	0.0000 (+)	0.0000 (+)	0.0000 (+)	0.0000 (+)
F6	0.5793 (=)	0.0000 (+)	0.0000 (+)	0.0000 (+)	0.0000 (+)	0.0000 (+)	0.0000 (+)	0.0000 (+)	0.0000 (+)	0.0000 (+)	0.0000 (+)	0.0000 (+)	0.0000 (+)	0.0000 (+)	0.0000 (+)	0.0000 (+)	0.0000 (+)	0.0000 (+)	0.0000 (+)	0.0000 (+)	0.0000 (+)
F7	0.0144 (-)	1.0000 (=)	0.0000 (-)	0.0000 (-)	0.0000 (+)	0.0339 (+)	0.0000 (+)	0.0112 (+)	0.0000 (+)	0.0000 (+)	0.0000 (+)	0.0010 (-)	0.0000 (+)	0.9117 (=)	0.0000 (+)	0.0000 (+)	0.0000 (+)	0.0000 (+)	0.0001 (+)	0.1023 (=)	0.0000 (+)
F8	0.3183 (=)	0.0001 (+)	0.0315 (-)	0.0023 (-)	0.0000 (+)	0.0850 (=)	0.0000 (+)	0.3871 (=)	0.0000 (+)	0.0000 (+)	0.0000 (+)	0.5895 (=)	0.0000 (+)	0.1260 (=)	0.0000 (+)	0.0000 (+)	0.0040 (+)	0.0000 (+)	0.5997 (=)	0.1907 (=)	0.0000 (+)
F9	0.0000 (+)	0.0000 (+)	NaN (=)	0.0000 (-)	0.0000 (+)	0.0000 (+)	0.0000 (+)	0.1607 (=)	0.0000 (+)	0.0000 (+)	0.0000 (+)	NaN (=)	0.0000 (+)	0.0216 (+)	0.0000 (+)	0.0000 (+)	0.0001 (+)	0.0000 (+)	0.0419 (+)	0.0000 (+)	0.0000 (+)
F10	0.0000 (+)	0.0000 (+)	0.0000 (+)	0.0004 (+)	0.0000 (+)	0.0000 (+)	0.0000 (+)	0.0000 (+)	0.0000 (+)	0.0000 (+)	0.0000 (+)	0.0000 (+)	0.0000 (+)	0.0000 (+)	0.0000 (+)	0.0000 (+)	0.0000 (+)	0.0000 (+)	0.0000 (+)	0.0000 (+)	0.0000 (+)
F11	0.0635 (=)	0.0271 (-)	0.0000 (-)	0.0002 (-)	0.0000 (+)	0.1012 (=)	0.0000 (+)	0.5139 (=)	0.0292 (-)	0.0006 (+)	0.3218 (=)	0.2518 (=)	0.4917 (=)	0.1406 (=)	0.1760 (=)	0.9234 (=)	0.0000 (+)	0.0701 (=)	0.0010 (-)	0.0000 (+)	0.4289 (=)
F12	0.0000 (+)	0.0002 (+)	0.0000 (+)	0.0000 (+)	0.0000 (+)	0.0000 (+)	0.0000 (+)	0.0000 (+)	0.0000 (+)	0.0000 (+)	0.0000 (+)	0.0062 (+)	0.0000 (+)	0.0000 (+)	0.0000 (+)	0.0000 (+)	0.0000 (+)	0.0000 (+)	0.0000 (+)	0.0000 (+)	0.0000 (+)
(W|T|L)	(7|4|1)	(9|2|1)	(4|3|5)	(4|1|7)	(12|0|0)	(7|4|1)	(12|0|0)	(8|4|0)	(11|0|1)	(12|0|0)	(11|1|0)	(6|5|1)	(10|2|0)	(8|4|0)	(11|1|0)	(11|1|0)	(11|1|0)	(10|2|0)	(8|3|1)	(10|2|0)	(11|1|0)

## Sheet: CEC-2022(Dim=20)
Function	DE	LSHADE	LSHADE_SPACMA	LSHADE_cnEpSin	MELGWO	PPSO	WOA	SSA	HO	GJO	DBO	SBOA	BKA	FTTA	SCSO	AO	SO	AVOA	GTO	RIME	SCA
F1	0.0000 (+)	0.0000 (+)	0.0000 (+)	0.0000 (+)	0.0000 (+)	0.0000 (+)	0.0000 (+)	0.0000 (+)	0.0000 (+)	0.0000 (+)	0.0000 (+)	0.0000 (+)	0.0000 (+)	0.0000 (+)	0.0000 (+)	0.0000 (+)	0.0000 (+)	0.0000 (+)	0.0000 (+)	0.0000 (+)	0.0000 (+)
F2	0.0000 (+)	0.0000 (+)	0.8418 (=)	0.0001 (-)	0.0000 (+)	0.0000 (+)	0.0000 (+)	0.0421 (+)	0.0000 (+)	0.0000 (+)	0.0000 (+)	0.0000 (+)	0.0000 (+)	0.0013 (+)	0.0000 (+)	0.0000 (+)	0.0000 (+)	0.0000 (+)	0.0000 (+)	0.0000 (+)	0.0000 (+)
F3	0.0002 (+)	0.0000 (+)	0.0421 (+)	0.0000 (+)	0.0000 (+)	0.0000 (+)	0.0000 (+)	0.0000 (+)	0.0000 (+)	0.0000 (+)	0.0000 (+)	0.9705 (=)	0.0000 (+)	0.0000 (+)	0.0000 (+)	0.0000 (+)	0.0000 (+)	0.0000 (+)	0.0000 (+)	0.0000 (+)	0.0000 (+)
F4	0.0000 (+)	0.0000 (+)	0.1087 (=)	0.2116 (=)	0.0000 (+)	0.8766 (=)	0.0000 (+)	0.0000 (+)	0.0000 (+)	0.0000 (+)	0.0000 (+)	0.0004 (+)	0.0000 (+)	0.0000 (+)	0.0000 (+)	0.0000 (+)	0.0000 (+)	0.0000 (+)	0.0000 (+)	0.0000 (+)	0.0000 (+)
F5	0.0000 (-)	0.0575 (=)	0.2643 (=)	0.0133 (+)	0.0000 (+)	0.0037 (+)	0.0000 (+)	0.0000 (+)	0.0000 (+)	0.0000 (+)	0.0000 (+)	0.3112 (=)	0.0000 (+)	0.0000 (+)	0.0000 (+)	0.0000 (+)	0.0000 (+)	0.0000 (+)	0.0000 (+)	0.0000 (+)	0.0000 (+)
F6	0.0000 (+)	0.0000 (+)	0.0000 (+)	0.0001 (+)	0.0000 (+)	0.0000 (+)	0.0000 (+)	0.0000 (+)	0.0000 (+)	0.0000 (+)	0.0000 (+)	0.0000 (+)	0.0000 (+)	0.0000 (+)	0.0000 (+)	0.0000 (+)	0.0000 (+)	0.0000 (+)	0.0000 (+)	0.0000 (+)	0.0000 (+)
F7	0.0436 (+)	0.0000 (+)	0.2707 (=)	0.5592 (=)	0.0000 (+)	0.0006 (+)	0.0000 (+)	0.0000 (+)	0.0000 (+)	0.0000 (+)	0.0000 (+)	0.4643 (=)	0.0000 (+)	0.0004 (+)	0.0000 (+)	0.0000 (+)	0.0000 (+)	0.0000 (+)	0.0000 (+)	0.0000 (+)	0.0000 (+)
F8	0.0000 (+)	0.0000 (+)	0.0000 (-)	0.0015 (-)	0.0000 (+)	0.0004 (-)	0.0000 (+)	0.0006 (+)	0.0000 (+)	0.0000 (+)	0.0000 (+)	0.9941 (=)	0.0000 (+)	0.4918 (=)	0.0000 (+)	0.0000 (+)	0.0000 (+)	0.0000 (+)	0.7172 (=)	0.0000 (+)	0.0000 (+)
F9	0.0000 (+)	0.0000 (+)	0.0000 (+)	0.0000 (-)	0.0000 (+)	0.0000 (+)	0.0000 (+)	0.0003 (+)	0.0000 (+)	0.0000 (+)	0.0000 (+)	0.0000 (+)	0.0000 (+)	0.0000 (+)	0.0000 (+)	0.0000 (+)	0.0000 (+)	0.0000 (+)	0.0000 (+)	0.0000 (+)	0.0000 (+)
F10	0.5011 (=)	0.7618 (=)	0.5011 (=)	0.1958 (=)	0.0000 (+)	0.0378 (+)	0.0000 (+)	0.0000 (+)	0.0000 (+)	0.0000 (+)	0.0017 (+)	0.5793 (=)	0.0000 (+)	0.4035 (=)	0.0000 (+)	0.0018 (+)	0.0701 (=)	0.0002 (+)	0.0364 (+)	0.7958 (=)	0.0005 (+)
F11	0.0000 (+)	0.0000 (+)	0.0261 (-)	0.0032 (-)	0.0000 (+)	0.0000 (+)	0.0000 (+)	0.0020 (-)	0.0000 (+)	0.0000 (+)	0.0000 (+)	0.1958 (=)	0.0000 (+)	0.0007 (+)	0.0000 (+)	0.0000 (+)	0.0000 (+)	0.0000 (+)	0.0000 (+)	0.0000 (+)	0.0000 (+)
F12	0.0156 (+)	0.0000 (+)	0.0000 (+)	0.0000 (+)	0.0000 (+)	0.0000 (+)	0.0000 (+)	0.0000 (+)	0.0000 (+)	0.0000 (+)	0.0000 (+)	0.0484 (+)	0.0000 (+)	0.0000 (+)	0.0000 (+)	0.0000 (+)	0.0000 (+)	0.0000 (+)	0.0000 (+)	0.0000 (+)	0.0000 (+)
(W|T|L)	(10|1|1)	(10|2|0)	(5|5|2)	(5|3|4)	(12|0|0)	(10|1|1)	(12|0|0)	(11|0|1)	(12|0|0)	(12|0|0)	(12|0|0)	(6|6|0)	(12|0|0)	(10|2|0)	(12|0|0)	(12|0|0)	(11|1|0)	(12|0|0)	(11|1|0)	(11|1|0)	(12|0|0)
