# Supplementary material for: Higher-Order Thinking Skills Optimizer: A Metaheuristic Algorithm Inspired by Human Behavior and Its Application in Real-World Constrained Engineering Optimization Problems
Source: Biomimetics (Basel). 2026 Mar 5;11(3):191. doi: 10.3390/biomimetics11030191 (PMC13023507; doi:10.3390/biomimetics11030191)
Supplement: Supplementary file 1 [file biomimetics-11-00191-s001.zip › Table S3.xlsx]

## Sheet: Sheet1
Function		HTSO	HTSO-α	HTSO-β
F1	Mean	3576.26	5891.86	2524.27
	Std	2921.8	5115.34	2872.45
	Best	186.087	237.966	182.375
	Worst	10908.8	18111.6	11876
F3	Mean	5887.82	29565.2	9314.41
	Std	2958.02	15346	6125.06
	Best	1570.45	11930.9	2024.4
	Worst	12306.5	66944.4	24856.9
F4	Mean	500.057	498.063	474.86
	Std	18.7121	15.1487	32.5447
	Best	469.807	475.216	400.123
	Worst	554.903	531.821	516.799
F5	Mean	545.557	585.087	593.901
	Std	16.0535	18.468	37.3391
	Best	524.731	553.862	533.527
	Worst	574.709	630.29	674.882
F6	Mean	602.146	602.352	610.499
	Std	1.23468	3.36314	4.72856
	Best	600.512	600.208	602.649
	Worst	604.919	618.062	622.14
F7	Mean	795.99	835.313	848.1
	Std	21.438	37.7109	41.8782
	Best	759.673	787.514	784.407
	Worst	834.697	952.329	953.67
F8	Mean	839.613	895.37	891.398
	Std	11.718	27.5247	39.0073
	Best	815.382	858.73	831.176
	Worst	865.134	963.766	978.594
F9	Mean	1114.82	2211.75	1848.98
	Std	180.101	904.338	629.585
	Best	917.745	1005.82	1087.62
	Worst	1800.83	4346.33	3787.91
F10	Mean	4915.59	4481.64	7603.74
	Std	602.717	667.918	427.13
	Best	3913.89	3212.11	6571.02
	Worst	6454.1	6160.48	8351.41
F11	Mean	1207.21	1179.08	1198.98
	Std	40.9143	33.0217	46.8699
	Best	1127.75	1118.35	1130.25
	Worst	1279.64	1242.9	1326.21
F12	Mean	131310	1.06425e+06	95775.4
	Std	120562	935779	128849
	Best	8957.32	87652.6	14139.2
	Worst	570248	3.66604e+06	479391
F13	Mean	7238.96	21463.5	8367.64
	Std	4392.94	20396.7	4188.58
	Best	2470.75	1371.84	3504.32
	Worst	21294.8	62572.9	20773.8
F14	Mean	1533.95	65039	1529.76
	Std	33.7034	49320.2	27.028
	Best	1472.09	2450.25	1477.24
	Worst	1609.46	150450	1602.96
F15	Mean	2129.76	10346.6	2224.82
	Std	292.879	10515	437.583
	Best	1746.74	1551.64	1737.08
	Worst	3050.88	37837.2	4269.92
F16	Mean	2392.86	2476.28	3058.59
	Std	274.17	206.664	221.251
	Best	1924.73	2057.93	2354.98
	Worst	2930.18	2874.56	3352.16
F17	Mean	1929.68	2300.08	2098.72
	Std	123.756	215.565	119.011
	Best	1779.61	1800.49	1896.42
	Worst	2150.46	2895.71	2334.7
F18	Mean	2870.68	1.53046e+06	2388.91
	Std	1379.94	1.87629e+06	745.909
	Best	2034.79	70579.5	1989.87
	Worst	9748.09	8.55439e+06	6134.55
F19	Mean	2072.41	10778.8	2101.93
	Std	103.097	13020.5	98.0902
	Best	1955.51	1924.25	1980.24
	Worst	2452.86	56212.9	2477.83
F20	Mean	2305.01	2455.82	2569.89
	Std	139.8	221.966	150.661
	Best	2065.4	2075.36	2246.93
	Worst	2543.03	2829.95	2792.96
F21	Mean	2341.05	2394.25	2402.46
	Std	10.6329	25.986	46.6771
	Best	2324.1	2351.19	2331.4
	Worst	2363.27	2440.48	2495.6
F22	Mean	5293.5	5391.56	3996.75
	Std	1775.21	1509.43	2860.93
	Best	2300.27	2300	2336.86
	Worst	8186.67	7063.18	9670.66
F23	Mean	2698.4	2749.74	2735.41
	Std	17.013	16.419	44.4927
	Best	2671.46	2717.94	2671.75
	Worst	2736.35	2787.12	2820.25
F24	Mean	2872.49	2930.51	2912.97
	Std	15.8177	28.773	39.2345
	Best	2844.42	2888.12	2847.65
	Worst	2908.41	3014.02	2986.53
F25	Mean	2889.89	2891.84	2888.48
	Std	5.70642	12.1684	3.90856
	Best	2883.57	2883.6	2883.51
	Worst	2907.26	2940.33	2904.36
F26	Mean	4206.69	4725.38	4523.67
	Std	194.238	467.345	558.979
	Best	3946.1	2900	3104.41
	Worst	4643.48	5452.9	5426.14
F27	Mean	3212.89	3228.57	3223.58
	Std	8.91944	13.1766	12.4553
	Best	3199.31	3196.47	3204.79
	Worst	3230.88	3253.09	3252.27
F28	Mean	3245.99	3243.51	3217.24
	Std	23.3073	26.2152	18.1952
	Best	3204.45	3207.75	3195.67
	Worst	3293.34	3308.37	3260.22
F29	Mean	3603.73	3703.87	4081.25
	Std	146.174	195.349	231.155
	Best	3350.71	3418.68	3650.74
	Worst	3982.2	4115.6	4503.96
F30	Mean	14858.4	11068	19453.7
	Std	7002.76	4752.17	12081.2
	Best	7073.19	5624.69	7753.53
	Worst	37761.3	22888.2	63624.4
(W|T|L)			(25|0|4)	(19|0|10)

## Sheet: Sheet2
Function	HTSO-α	HTSO-β
F1	0.1224 (=)	0.1188 (=)
F3	0.0000 (+)	0.0281 (+)
F4	0.7283 (=)	0.0008 (-)
F5	0.0000 (+)	0.0000 (+)
F6	0.1669 (=)	0.0000 (+)
F7	0.0000 (+)	0.0000 (+)
F8	0.0000 (+)	0.0000 (+)
F9	0.0000 (+)	0.0000 (+)
F10	0.0170 (-)	0.0000 (+)
F11	0.0163 (-)	0.2905 (=)
F12	0.0000 (+)	0.0029 (-)
F13	0.0261 (+)	0.1413 (=)
F14	0.0000 (+)	0.7062 (=)
F15	0.0000 (+)	0.1958 (=)
F16	0.2062 (=)	0.0000 (+)
F17	0.0000 (+)	0.0000 (+)
F18	0.0000 (+)	0.0019 (-)
F19	0.0000 (+)	0.0575 (=)
F20	0.0064 (+)	0.0000 (+)
F21	0.0000 (+)	0.0000 (+)
F22	0.8650 (=)	0.2458 (=)
F23	0.0000 (+)	0.0003 (+)
F24	0.0000 (+)	0.0000 (+)
F25	0.2838 (=)	0.2519 (=)
F26	0.0000 (+)	0.0004 (+)
F27	0.0000 (+)	0.0011 (+)
F28	0.4825 (=)	0.0000 (-)
F29	0.0436 (+)	0.0000 (+)
F30	0.0053 (-)	0.0993 (=)
(W|T|L)	(19|7|3)	(16|9|4)
