# Supplementary material for: Higher-Order Thinking Skills Optimizer: A Metaheuristic Algorithm Inspired by Human Behavior and Its Application in Real-World Constrained Engineering Optimization Problems
Source: Biomimetics (Basel). 2026 Mar 5;11(3):191. doi: 10.3390/biomimetics11030191 (PMC13023507; doi:10.3390/biomimetics11030191)
Supplement: Supplementary file 1 [file biomimetics-11-00191-s001.zip › Table S4.xlsx]

## Sheet: Sheet1
Function	CT=0.3	CT=0.4	CT=0.5	CT=0.6	CT=0.7
F1	33196.2	20563.1	4313.58	12142.4	10727.9
F3	11851.1	10653.5	3090.23	8515.79	9265.63
F4	492.859	497.838	504.59	503.508	502.157
F5	551.702	547.826	551.702	551.437	555.823
F6	602.418	602.598	600.596	603.186	603.31
F7	799.799	794.691	795.479	804.453	822.745
F8	852.59	845.353	852.543	849.361	853.261
F9	1037.08	1074.73	978.507	1229.62	1242.04
F10	5056.12	5120.95	4519.57	4842.76	5066.24
F11	1202.41	1214.29	1180.09	1218.1	1206.87
F12	513358	333074	153450	584503	413997
F13	12581	9373.38	12010.1	10673.4	8873.84
F14	1542.77	1531.17	1537.31	1515.93	1526.45
F15	2599.33	2364.79	2709.62	2500.22	2362.73
F16	2471.28	2437.71	2379.14	2398.31	2426.35
F17	2033.86	2032.26	2011.34	2001.7	1947.34
F18	5612.71	4996.09	3784.13	3415.79	3588.14
F19	2956.84	2156.93	2521.06	2315.77	2199.96
F20	2396.51	2427.4	2341.55	2364.31	2396.05
F21	2350.62	2351	2353.64	2345.67	2353.78
F22	5623.48	5133.38	4456.71	5537.18	5359.17
F23	2706.75	2703.23	2711.3	2706.66	2708.29
F24	2882.36	2873.76	2881.64	2871.2	2869.23
F25	2891.48	2888.98	2888.33	2892.41	2893.7
F26	4221.16	4228.01	4160.08	4288.24	4279.87
F27	3216.73	3218.84	3219.91	3216.24	3222.31
F28	3248.64	3252.05	3236.97	3238.82	3250.35
F29	3796.07	3735.64	3637.86	3685.36	3730.27
F30	18552.1	20376.7	14422.9	17538.5	17079.6
(W|T|L)	(26|0|3)	(17|0|12)		(16|0|13)	(20|0|9)
